# Supplementary material for: Integrated Single-Cell Transcriptome Analysis Reveals Novel Insights into the Role of Opioid Signaling in the Pathophysiology of Inflammatory Bowel Disease
Source: Biomedicines. 2025 Jun 6;13(6):1398. doi: 10.3390/biomedicines13061398 (PMC12190152; doi:10.3390/biomedicines13061398)
Supplement: Supplementary file 1 [file biomedicines-13-01398-s001.zip › Supplementary Tables.xlsx]

## Sheet: Table S1
Table S1. The gene lists of opioid signaling
gene name
ADCY1	CALM1	GNA11	GNB2	GNG4	KPNA2	PDE4D	PPP2CA	PRKACB
ADCY2	CAMK2A	GNA14	GNB3	GNG5	MAPK1	PDYN	PPP2CB	PRKACG
ADCY3	CAMK2B	GNA15	GNB4	GNG7	NBEA	PLA2G4A	PPP2R1A	PRKAR1A
ADCY4	CAMK2D	GNAI1	GNB5	GNG8	OPRM1	PLCB1	PPP2R1B	PRKAR1B
ADCY5	CAMK2G	GNAI2	GNG10	GNGT1	PDE1A	PLCB2	PPP2R5D	PRKAR2A
ADCY6	CAMK4	GNAI3	GNG11	GNGT2	PDE1B	PLCB3	PPP3CA	PRKAR2B
ADCY7	CAMKK1	GNAL	GNG12	GRK2	PDE1C	PLCB4	PPP3CB	PRKCA
ADCY8	CAMKK2	GNAQ	GNG13	ITPR1	PDE4A	POMC	PPP3CC	PRKCD
ADCY9	CDK5	GNAT3	GNG2	ITPR2	PDE4B	PPP1CA	PPP3R1	PRKCG
AHCYL1	CREB1	GNB1	GNG3	ITPR3	PDE4C	PPP1R1B	PRKACA	PRKX

## Sheet: Table S2
Table S2. The marker genes of OpiHi monocytes
Cluster	Gene	Pct.1	Pct.2	p_val	Avg_log2FC	p_val_adj
Mono_OpiHi	VCAN	0.408	0.056	4.30725e-120	3.18527	1.73862e-115
Mono_OpiHi	C15orf48	0.847	0.275	1.24754e-112	1.90049	5.03569e-108
Mono_OpiHi	CD300E	0.313	0.037	3.01451e-105	3.16608	1.21681e-100
Mono_OpiHi	TNIP3	0.224	0.019	1.52455e-99	3.77202	6.15383e-95
Mono_OpiHi	INHBA	0.34	0.049	3.30838e-94	3.05268	1.33543e-89
Mono_OpiHi	S100A10	0.908	0.441	4.42006e-89	1.94346	1.78416e-84
Mono_OpiHi	GNA15	0.449	0.102	2.65699e-76	2.16152	1.07249e-71
Mono_OpiHi	IL1B	0.806	0.342	1.57777e-74	1.66291	6.36865e-70
Mono_OpiHi	CXCL3	0.439	0.103	9.70586e-74	2.68915	3.91777e-69
Mono_OpiHi	LILRB2	0.456	0.109	6.09725e-73	2.15099	2.46115e-68
Mono_OpiHi	FLNA	0.466	0.122	2.53328e-66	2.03392	1.02256e-61
Mono_OpiHi	SLC39A8	0.259	0.04	8.4493e-65	2.67801	3.41056e-60
Mono_OpiHi	MIR155HG	0.303	0.055	1.10808e-64	2.72561	4.47278e-60
Mono_OpiHi	CTSL	0.49	0.142	6.83179e-63	2.24498	2.75765e-58
Mono_OpiHi	TIMP1	0.816	0.446	1.3102e-61	2.35522	5.28864e-57
Mono_OpiHi	CLEC5A	0.211	0.028	1.80016e-61	2.56713	7.26635e-57
Mono_OpiHi	ATP13A3	0.425	0.111	4.34151e-61	1.82724	1.75245e-56
Mono_OpiHi	GBP5	0.388	0.093	1.36867e-58	1.82461	5.52465e-54
Mono_OpiHi	PLAUR	0.83	0.386	1.95261e-58	1.03409	7.8817e-54
Mono_OpiHi	NINJ1	0.68	0.261	3.87897e-57	1.4356	1.56575e-52
Mono_OpiHi	SPHK1	0.265	0.048	7.10431e-57	2.44573	2.86765e-52
Mono_OpiHi	KYNU	0.49	0.152	7.70868e-57	1.98698	3.11161e-52
Mono_OpiHi	CXCL10	0.316	0.068	3.5581e-56	2.98725	1.43623e-51
Mono_OpiHi	SDC4	0.252	0.044	6.29391e-56	2.46333	2.54054e-51
Mono_OpiHi	SERPINB9	0.585	0.213	9.01568e-56	1.73101	3.63918e-51
Mono_OpiHi	RAB31	0.585	0.212	9.54644e-56	1.63302	3.85342e-51
Mono_OpiHi	CCL3	0.639	0.259	8.88423e-55	1.87997	3.58612e-50
Mono_OpiHi	MMP14	0.259	0.047	1.67288e-54	2.12112	6.75259e-50
Mono_OpiHi	PDE4DIP	0.306	0.066	8.76806e-53	2.12642	3.53923e-48
Mono_OpiHi	GK	0.582	0.196	2.78493e-52	0.865313	1.12414e-47
Mono_OpiHi	NECTIN2	0.211	0.033	2.78575e-52	2.38706	1.12447e-47
Mono_OpiHi	SERPINA1	0.718	0.286	3.53624e-52	1.0722	1.4274e-47
Mono_OpiHi	SOD2	0.949	0.498	7.6238e-52	0.612597	3.07735e-47
Mono_OpiHi	PDE4A	0.272	0.056	4.24646e-51	2.51596	1.71408e-46
Mono_OpiHi	SLC16A10	0.19	0.028	8.46491e-51	3.03085	3.41686e-46
Mono_OpiHi	IER3	0.724	0.331	5.67846e-50	1.57967	2.29211e-45
Mono_OpiHi	SPP1	0.207	0.034	1.23296e-49	3.53869	4.97683e-45
Mono_OpiHi	FCN1	0.425	0.122	1.7308e-49	1.70293	6.98639e-45
Mono_OpiHi	CALM1	0.776	0.395	3.94582e-49	1.30405	1.59273e-44
Mono_OpiHi	TNF	0.333	0.084	4.13416e-48	2.59666	1.66875e-43
Mono_OpiHi	MMP19	0.265	0.055	4.84733e-48	2.49676	1.95663e-43
Mono_OpiHi	CDKN1A	0.561	0.21	6.38463e-48	1.90995	2.57716e-43
Mono_OpiHi	ANXA2	0.724	0.34	1.33373e-47	1.25113	5.38359e-43
Mono_OpiHi	GBP1	0.534	0.196	3.33569e-47	1.8329	1.34645e-42
Mono_OpiHi	CXCL2	0.503	0.18	2.55059e-46	1.80012	1.02955e-41
Mono_OpiHi	EREG	0.401	0.122	3.4972e-46	2.2246	1.41165e-41
Mono_OpiHi	LILRB1	0.33	0.086	3.79149e-46	2.28535	1.53043e-41
Mono_OpiHi	RALA	0.425	0.138	1.18866e-45	2.05532	4.79803e-41
Mono_OpiHi	APOBEC3A	0.228	0.043	1.71858e-45	2.46494	6.93704e-41
Mono_OpiHi	CCL4	0.622	0.271	2.01614e-45	1.43994	8.13817e-41
Mono_OpiHi	CTSB	0.769	0.401	4.62205e-45	1.38238	1.86569e-40
Mono_OpiHi	FTH1	1	0.976	5.43151e-45	0.996521	2.19243e-40
Mono_OpiHi	IDO1	0.459	0.152	3.30896e-44	1.5802	1.33566e-39
Mono_OpiHi	CD44	0.796	0.394	4.29974e-44	0.863134	1.73559e-39
Mono_OpiHi	IL6	0.177	0.028	4.41349e-44	3.08258	1.7815e-39
Mono_OpiHi	EMP1	0.153	0.021	1.34124e-43	2.55855	5.41392e-39
Mono_OpiHi	GRINA	0.575	0.222	2.58221e-43	1.17628	1.04231e-38
Mono_OpiHi	PCNX1	0.16	0.023	5.84736e-43	1.85535	2.36029e-38
Mono_OpiHi	WARS	0.503	0.195	6.88835e-43	1.97665	2.78048e-38
Mono_OpiHi	RAB13	0.354	0.101	2.34143e-42	1.63624	9.45119e-38
Mono_OpiHi	PTGS2	0.5	0.188	2.69463e-42	1.52465	1.08769e-37
Mono_OpiHi	CEMIP2	0.112	0.012	1.0369e-41	2.33949	4.18546e-37
Mono_OpiHi	SDC2	0.224	0.045	1.29922e-41	2.03291	5.24432e-37
Mono_OpiHi	IL1A	0.221	0.044	4.13186e-41	1.4652	1.66783e-36
Mono_OpiHi	TNFAIP2	0.466	0.162	1.09962e-40	1.20066	4.4386e-36
Mono_OpiHi	ITGA5	0.18	0.031	3.47362e-39	1.85134	1.40213e-34
Mono_OpiHi	FLT1	0.17	0.028	4.01739e-39	2.32231	1.62162e-34
Mono_OpiHi	MT2A	0.684	0.353	1.29975e-38	1.67907	5.24646e-34
Mono_OpiHi	GPR84	0.214	0.043	2.68516e-38	1.14664	1.08386e-33
Mono_OpiHi	ANXA5	0.769	0.442	6.79761e-38	1.10519	2.74385e-33
Mono_OpiHi	GNAI2	0.588	0.26	7.71004e-38	1.08923	3.11216e-33
Mono_OpiHi	KCNN4	0.116	0.014	2.08706e-37	2.55826	8.42442e-33
Mono_OpiHi	FCER1G	0.949	0.688	2.16553e-37	0.80326	8.74117e-33
Mono_OpiHi	FAM49A	0.473	0.186	2.31261e-36	1.6306	9.33486e-32
Mono_OpiHi	S100A6	0.952	0.657	2.72146e-36	0.857333	1.09852e-31
Mono_OpiHi	SEM1	0.395	0.123	5.07914e-36	0.777617	2.05019e-31
Mono_OpiHi	GCH1	0.238	0.057	7.94402e-36	1.817	3.2066e-31
Mono_OpiHi	ABCA1	0.299	0.083	3.57431e-35	1.05713	1.44277e-30
Mono_OpiHi	TENT4B	0.109	0.014	1.88619e-34	2.61414	7.61361e-30
Mono_OpiHi	TGM2	0.156	0.027	2.45275e-34	1.97153	9.90053e-30
Mono_OpiHi	DOCK4	0.18	0.035	3.08593e-34	1.49719	1.24564e-29
Mono_OpiHi	CXCL5	0.105	0.013	2.29623e-33	2.97309	9.26875e-29
Mono_OpiHi	ANPEP	0.252	0.065	2.45107e-33	1.63819	9.89374e-29
Mono_OpiHi	VIM	0.918	0.657	2.74557e-33	1.06812	1.10825e-28
Mono_OpiHi	GLIPR2	0.473	0.186	3.70153e-33	1.14246	1.49412e-28
Mono_OpiHi	TNFAIP8	0.456	0.184	4.88352e-33	1.45773	1.97123e-28
Mono_OpiHi	SLAMF1	0.126	0.019	5.24971e-33	3.23566	2.11905e-28
Mono_OpiHi	SLC11A1	0.33	0.099	8.1454e-33	0.777769	3.28789e-28
Mono_OpiHi	EPB41L3	0.269	0.076	1.30249e-32	1.89665	5.2575e-28
Mono_OpiHi	GAPDH	0.986	0.766	2.39286e-32	0.719162	9.65877e-28
Mono_OpiHi	SELENOW	0.289	0.081	5.02678e-32	0.982724	2.02906e-27
Mono_OpiHi	NFKB1	0.425	0.165	8.29229e-32	1.37436	3.34718e-27
Mono_OpiHi	CFLAR	0.612	0.287	1.22356e-31	0.678598	4.93888e-27
Mono_OpiHi	LILRB4	0.361	0.125	1.79174e-31	1.56535	7.23235e-27
Mono_OpiHi	MCEMP1	0.201	0.045	3.11732e-31	1.36331	1.25831e-26
Mono_OpiHi	BCAT1	0.201	0.047	7.94459e-31	1.9749	3.20683e-26
Mono_OpiHi	ATP1B3	0.595	0.294	1.01064e-30	1.26905	4.07945e-26
Mono_OpiHi	PNP	0.211	0.051	1.29106e-30	1.82194	5.21137e-26
Mono_OpiHi	MARCO	0.119	0.018	4.38267e-30	2.26146	1.76906e-25
Mono_OpiHi	PKM	0.704	0.395	4.63711e-30	0.938051	1.87177e-25
Mono_OpiHi	SLC43A2	0.31	0.102	4.87651e-30	1.67709	1.9684e-25
Mono_OpiHi	GNG5	0.827	0.483	4.8862e-30	0.742639	1.97231e-25
Mono_OpiHi	EMP3	0.67	0.342	5.00827e-30	0.972408	2.02159e-25
Mono_OpiHi	VEGFA	0.347	0.121	6.11608e-30	1.2404	2.46876e-25
Mono_OpiHi	CLEC4E	0.401	0.151	7.91859e-30	1.19422	3.19634e-25
Mono_OpiHi	MT-ATP8	0.296	0.091	2.29827e-29	1.21992	9.27698e-25
Mono_OpiHi	SELENOF	0.282	0.082	2.56e-29	0.713395	1.03334e-24
Mono_OpiHi	SRC	0.18	0.04	2.71873e-29	1.7423	1.09742e-24
Mono_OpiHi	TNFRSF1B	0.452	0.187	4.44049e-29	1.02766	1.7924e-24
Mono_OpiHi	BACH1	0.327	0.111	4.50696e-29	1.30852	1.81923e-24
Mono_OpiHi	PLXDC2	0.289	0.093	4.85299e-29	1.78018	1.95891e-24
Mono_OpiHi	GNB4	0.286	0.09	6.91426e-29	1.53854	2.79094e-24
Mono_OpiHi	METRNL	0.269	0.081	7.27137e-29	1.25882	2.93509e-24
Mono_OpiHi	PTPN1	0.395	0.157	1.2894e-28	1.51378	5.20465e-24
Mono_OpiHi	RNF19B	0.289	0.088	1.56134e-28	0.539051	6.30234e-24
Mono_OpiHi	UPP1	0.429	0.171	2.26989e-28	0.79401	9.16243e-24
Mono_OpiHi	LILRA5	0.33	0.116	2.63622e-28	1.36495	1.06411e-23
Mono_OpiHi	PDXK	0.265	0.079	3.03788e-28	1.24795	1.22624e-23
Mono_OpiHi	EHD1	0.34	0.117	3.22662e-28	0.868009	1.30243e-23
Mono_OpiHi	SLC7A11	0.167	0.037	3.71018e-28	2.54207	1.49761e-23
Mono_OpiHi	PHLDA2	0.33	0.114	5.58981e-28	1.18531	2.25633e-23
Mono_OpiHi	DSE	0.344	0.125	6.22748e-28	1.25776	2.51372e-23
Mono_OpiHi	LILRA1	0.173	0.04	6.29623e-28	2.32249	2.54147e-23
Mono_OpiHi	PLA2G7	0.347	0.126	1.10106e-27	1.23559	4.44441e-23
Mono_OpiHi	PIM3	0.459	0.192	1.25053e-27	0.895971	5.04775e-23
Mono_OpiHi	WTAP	0.476	0.208	3.05913e-27	0.913028	1.23482e-22
Mono_OpiHi	TLR2	0.31	0.102	3.39819e-27	0.420856	1.37168e-22
Mono_OpiHi	CCL20	0.238	0.069	3.52423e-27	2.1223	1.42255e-22
Mono_OpiHi	LIMS1	0.554	0.274	4.17742e-27	0.933081	1.68622e-22
Mono_OpiHi	MS4A7	0.561	0.276	4.30501e-27	1.00433	1.73772e-22
Mono_OpiHi	ARHGAP31	0.163	0.036	5.08298e-27	2.24494	2.05175e-22
Mono_OpiHi	CD93	0.299	0.101	5.54489e-27	1.24368	2.2382e-22
Mono_OpiHi	C1orf122	0.262	0.082	6.22744e-27	1.50252	2.51371e-22
Mono_OpiHi	S100A11	0.959	0.768	6.48514e-27	0.44057	2.61773e-22
Mono_OpiHi	ICAM1	0.52	0.235	7.81987e-27	0.547841	3.15649e-22
Mono_OpiHi	FCGR3A	0.296	0.097	8.70666e-27	1.14206	3.51444e-22
Mono_OpiHi	CXCL9	0.252	0.076	9.10401e-27	1.83144	3.67483e-22
Mono_OpiHi	SH3BP2	0.265	0.083	9.13041e-27	1.34298	3.68549e-22
Mono_OpiHi	PSMA6	0.374	0.146	1.2269e-26	1.36356	4.95238e-22
Mono_OpiHi	SOCS3	0.531	0.252	1.3252e-26	0.75021	5.34918e-22
Mono_OpiHi	GNB2	0.5	0.233	1.47199e-26	0.972765	5.94171e-22
Mono_OpiHi	CYTOR	0.289	0.091	1.84477e-26	0.954428	7.4464e-22
Mono_OpiHi	PRELID1	0.667	0.378	2.28014e-26	0.994789	9.20377e-22
Mono_OpiHi	F3	0.102	0.016	2.97866e-26	2.17436	1.20234e-21
Mono_OpiHi	ANKRD22	0.228	0.065	3.2328e-26	1.44614	1.30492e-21
Mono_OpiHi	HIF1A	0.551	0.26	3.36384e-26	0.550978	1.35782e-21
Mono_OpiHi	ADA2	0.211	0.056	3.57299e-26	1.2932	1.44224e-21
Mono_OpiHi	SIPA1L1	0.211	0.057	4.21068e-26	1.51877	1.69964e-21
Mono_OpiHi	RAPGEF2	0.177	0.043	4.642e-26	1.91751	1.87374e-21
Mono_OpiHi	ZFYVE16	0.286	0.094	5.12864e-26	0.738275	2.07017e-21
Mono_OpiHi	ITGB1	0.361	0.142	8.38429e-26	1.34308	3.38432e-21
Mono_OpiHi	IL7R	0.282	0.097	9.59148e-26	1.99228	3.8716e-21
Mono_OpiHi	TNIP1	0.34	0.128	1.11441e-25	1.28939	4.49833e-21
Mono_OpiHi	PGK1	0.663	0.378	1.21469e-25	0.893864	4.90308e-21
Mono_OpiHi	DMXL2	0.224	0.064	1.51893e-25	1.27522	6.13116e-21
Mono_OpiHi	MMP9	0.286	0.094	1.57963e-25	1.21296	6.37616e-21
Mono_OpiHi	SH3BGRL3	0.901	0.706	1.7902e-25	0.843352	7.22615e-21
Mono_OpiHi	CD81	0.31	0.109	1.91286e-25	1.30769	7.72127e-21
Mono_OpiHi	FNDC3B	0.289	0.096	2.26473e-25	0.685605	9.14157e-21
Mono_OpiHi	CYBB	0.466	0.216	3.09865e-25	1.15453	1.25077e-20
Mono_OpiHi	GRB2	0.473	0.223	4.83246e-25	0.944731	1.95062e-20
Mono_OpiHi	LDHA	0.68	0.392	5.3014e-25	0.699077	2.13991e-20
Mono_OpiHi	PLSCR1	0.565	0.283	6.37689e-25	0.730933	2.57403e-20
Mono_OpiHi	STMP1	0.265	0.082	7.39226e-25	0.751986	2.98389e-20
Mono_OpiHi	NFKBIA	0.901	0.623	7.39281e-25	0.647653	2.98411e-20
Mono_OpiHi	ARFGAP3	0.313	0.113	8.45518e-25	1.15799	3.41293e-20
Mono_OpiHi	FCGR2A	0.541	0.256	9.69116e-25	0.561398	3.91184e-20
Mono_OpiHi	ERO1A	0.238	0.072	1.05096e-24	1.22303	4.24222e-20
Mono_OpiHi	TRAF1	0.224	0.066	1.06163e-24	1.60396	4.28529e-20
Mono_OpiHi	MT-ND4L	0.609	0.315	1.20586e-24	0.808382	4.86747e-20
Mono_OpiHi	ABL2	0.259	0.085	1.23455e-24	1.77619	4.98324e-20
Mono_OpiHi	SLC44A1	0.248	0.078	1.31295e-24	1.42898	5.29972e-20
Mono_OpiHi	RIN2	0.163	0.039	1.3715e-24	2.20255	5.53605e-20
Mono_OpiHi	SQOR	0.238	0.07	1.39666e-24	0.800683	5.63763e-20
Mono_OpiHi	ACSL4	0.272	0.089	1.55746e-24	0.96366	6.2867e-20
Mono_OpiHi	LGALS1	0.82	0.576	1.62321e-24	0.83885	6.55209e-20
Mono_OpiHi	ARID5B	0.194	0.052	1.73529e-24	1.7903	7.00449e-20
Mono_OpiHi	CSTB	0.762	0.507	2.15068e-24	0.878758	8.68124e-20
Mono_OpiHi	DUSP2	0.452	0.207	4.30847e-24	1.23052	1.73911e-19
Mono_OpiHi	TLNRD1	0.102	0.017	4.71592e-24	1.19969	1.90358e-19
Mono_OpiHi	MYO1G	0.255	0.084	5.01826e-24	1.58486	2.02562e-19
Mono_OpiHi	CASP1	0.476	0.225	5.96503e-24	1.00927	2.40778e-19
Mono_OpiHi	SLC36A4	0.15	0.034	7.11214e-24	1.75842	2.87082e-19
Mono_OpiHi	FBP1	0.286	0.104	9.18691e-24	1.80298	3.7083e-19
Mono_OpiHi	ZDHHC20	0.153	0.036	1.08511e-23	2.07585	4.38004e-19
Mono_OpiHi	MTF1	0.153	0.035	1.20051e-23	1.59681	4.84588e-19
Mono_OpiHi	RAP1B	0.425	0.183	1.60206e-23	0.692661	6.46671e-19
Mono_OpiHi	ZC3H12A	0.272	0.092	1.74496e-23	1.1014	7.04355e-19
Mono_OpiHi	CCL3L1	0.296	0.103	1.86211e-23	1.11008	7.5164e-19
Mono_OpiHi	DRAM1	0.207	0.061	2.81976e-23	1.70229	1.1382e-18
Mono_OpiHi	TNFAIP3	0.704	0.397	3.3948e-23	0.526071	1.37031e-18
Mono_OpiHi	TPM4	0.592	0.322	3.5145e-23	0.765037	1.41863e-18
Mono_OpiHi	TNFAIP6	0.279	0.092	4.61759e-23	0.457649	1.86389e-18
Mono_OpiHi	TYMP	0.704	0.431	6.2169e-23	0.881775	2.50945e-18
Mono_OpiHi	CD99	0.388	0.163	6.58793e-23	0.978727	2.65922e-18
Mono_OpiHi	SLC7A5	0.19	0.053	8.22957e-23	1.43773	3.32187e-18
Mono_OpiHi	HBEGF	0.34	0.136	9.02757e-23	1.27557	3.64398e-18
Mono_OpiHi	ITGAX	0.371	0.15	9.69823e-23	0.634181	3.91469e-18
Mono_OpiHi	P2RX4	0.207	0.061	1.11369e-22	1.26584	4.49541e-18
Mono_OpiHi	CTSH	0.636	0.353	1.37053e-22	0.827752	5.53216e-18
Mono_OpiHi	BNIP3	0.187	0.052	1.40842e-22	1.52047	5.68508e-18
Mono_OpiHi	RAB10	0.425	0.191	1.46921e-22	0.829631	5.93048e-18
Mono_OpiHi	LGALS3	0.69	0.375	1.62751e-22	0.426909	6.56944e-18
Mono_OpiHi	GNG10	0.279	0.097	1.64644e-22	1.06829	6.64585e-18
Mono_OpiHi	TRIR	0.333	0.121	1.8137e-22	0.439463	7.321e-18
Mono_OpiHi	AC005280.2	0.116	0.022	2.45409e-22	0.949574	9.90595e-18
Mono_OpiHi	DNAJC3	0.344	0.139	2.52373e-22	0.963888	1.0187e-17
Mono_OpiHi	SLC16A3	0.381	0.162	2.72981e-22	0.753834	1.10189e-17
Mono_OpiHi	SPART	0.153	0.037	2.78038e-22	1.1451	1.1223e-17
Mono_OpiHi	CD68	0.677	0.361	3.17468e-22	0.471308	1.28146e-17
Mono_OpiHi	EMILIN2	0.238	0.081	3.7533e-22	1.98195	1.51502e-17
Mono_OpiHi	MESD	0.16	0.04	4.28494e-22	1.13514	1.72961e-17
Mono_OpiHi	CD14	0.463	0.211	4.56927e-22	0.730942	1.84439e-17
Mono_OpiHi	GSAP	0.177	0.048	4.65677e-22	1.67757	1.8797e-17
Mono_OpiHi	FERMT3	0.371	0.156	4.9948e-22	0.946593	2.01615e-17
Mono_OpiHi	MIR3945HG	0.218	0.066	5.02052e-22	0.974072	2.02653e-17
Mono_OpiHi	PPP2CB	0.146	0.035	6.05468e-22	2.04774	2.44397e-17
Mono_OpiHi	SNX10	0.466	0.226	6.7533e-22	1.08347	2.72597e-17
Mono_OpiHi	IRF7	0.323	0.127	6.791e-22	1.0582	2.74119e-17
Mono_OpiHi	IQGAP1	0.422	0.191	7.90636e-22	0.65544	3.1914e-17
Mono_OpiHi	ARL8B	0.333	0.133	8.04583e-22	0.890778	3.2477e-17
Mono_OpiHi	PTPRE	0.493	0.247	9.96448e-22	0.719326	4.02216e-17
Mono_OpiHi	ELL2	0.276	0.099	1.17729e-21	0.934295	4.75212e-17
Mono_OpiHi	MCUB	0.139	0.032	1.50645e-21	1.87949	6.08079e-17
Mono_OpiHi	KMO	0.139	0.033	1.53488e-21	2.08332	6.19554e-17
Mono_OpiHi	GSTO1	0.636	0.368	1.67123e-21	0.673523	6.74594e-17
Mono_OpiHi	PEA15	0.303	0.117	1.70024e-21	1.18157	6.86303e-17
Mono_OpiHi	ITPR2	0.262	0.094	1.75115e-21	1.2081	7.06852e-17
Mono_OpiHi	SELENOK	0.364	0.144	2.62043e-21	0.43447	1.05774e-16
Mono_OpiHi	PNRC1	0.776	0.506	3.01982e-21	0.717404	1.21895e-16
Mono_OpiHi	PITPNA	0.194	0.057	4.31405e-21	1.16841	1.74137e-16
Mono_OpiHi	STAT1	0.476	0.235	4.98975e-21	0.862912	2.01411e-16
Mono_OpiHi	BTG3	0.235	0.079	6.05087e-21	1.46367	2.44243e-16
Mono_OpiHi	ELOB	0.486	0.212	8.56982e-21	0.345935	3.45921e-16
Mono_OpiHi	CD274	0.16	0.041	8.979e-21	0.858892	3.62438e-16
Mono_OpiHi	IRAK2	0.16	0.041	1.02788e-20	0.49358	4.14904e-16
Mono_OpiHi	IFI30	0.67	0.411	1.29471e-20	1.18013	5.22612e-16
Mono_OpiHi	ACSL5	0.204	0.064	1.30764e-20	1.23372	5.2783e-16
Mono_OpiHi	LYZ	0.905	0.6	1.39001e-20	0.518427	5.61077e-16
Mono_OpiHi	HIPK3	0.214	0.068	2.08059e-20	0.994091	8.39831e-16
Mono_OpiHi	SLAMF9	0.105	0.021	2.42612e-20	2.52688	9.79302e-16
Mono_OpiHi	GBP2	0.361	0.155	2.71226e-20	0.883074	1.0948e-15
Mono_OpiHi	CALHM6	0.282	0.106	2.89411e-20	1.74636	1.16821e-15
Mono_OpiHi	NLRP3	0.289	0.116	3.80637e-20	1.51882	1.53644e-15
Mono_OpiHi	UBE2Z	0.194	0.06	3.89857e-20	1.61308	1.57366e-15
Mono_OpiHi	ADGRE2	0.265	0.099	4.9326e-20	1.07764	1.99104e-15
Mono_OpiHi	PIK3R5	0.17	0.047	5.70319e-20	0.957539	2.30209e-15
Mono_OpiHi	OLR1	0.255	0.092	7.02582e-20	1.07453	2.83597e-15
Mono_OpiHi	TAP1	0.357	0.156	7.06075e-20	0.956454	2.85007e-15
Mono_OpiHi	IL3RA	0.197	0.06	7.07289e-20	0.886269	2.85497e-15
Mono_OpiHi	SOCS1	0.238	0.086	7.25878e-20	1.98935	2.93001e-15
Mono_OpiHi	TNFRSF18	0.112	0.024	7.27738e-20	2.31525	2.93751e-15
Mono_OpiHi	LAP3	0.548	0.305	1.02172e-19	0.883811	4.12417e-15
Mono_OpiHi	PRKAR1A	0.435	0.209	1.07721e-19	0.689298	4.34815e-15
Mono_OpiHi	TET2	0.248	0.091	1.21977e-19	1.01946	4.92359e-15
Mono_OpiHi	CD40	0.296	0.12	1.27198e-19	1.29028	5.13434e-15
Mono_OpiHi	APOL6	0.241	0.085	1.38287e-19	0.877347	5.58196e-15
Mono_OpiHi	LINC00937	0.105	0.022	1.64455e-19	2.03035	6.63822e-15
Mono_OpiHi	VAMP4	0.122	0.028	2.74148e-19	1.85888	1.1066e-14
Mono_OpiHi	TSPO	0.551	0.29	2.92818e-19	0.509688	1.18196e-14
Mono_OpiHi	GNB1	0.344	0.149	2.93737e-19	0.888343	1.18567e-14
Mono_OpiHi	MTHFD2	0.398	0.187	2.94393e-19	0.899571	1.18832e-14
Mono_OpiHi	CLIC4	0.153	0.041	2.97955e-19	1.51095	1.2027e-14
Mono_OpiHi	SELENOS	0.211	0.067	3.00296e-19	0.754491	1.21214e-14
Mono_OpiHi	SLAMF7	0.289	0.118	3.12819e-19	1.36995	1.2627e-14
Mono_OpiHi	MT1F	0.18	0.054	3.47146e-19	1.54582	1.40126e-14
Mono_OpiHi	S100A4	0.769	0.507	3.77701e-19	0.684398	1.52459e-14
Mono_OpiHi	ENO1	0.714	0.454	4.02025e-19	0.642849	1.62278e-14
Mono_OpiHi	HK2	0.153	0.041	4.76358e-19	1.37159	1.92282e-14
Mono_OpiHi	ECE1	0.105	0.022	5.2832e-19	1.74715	2.13256e-14
Mono_OpiHi	MT-CO2	0.969	0.881	5.30266e-19	0.517914	2.14042e-14
Mono_OpiHi	KDM7A	0.187	0.058	5.30852e-19	1.45327	2.14278e-14
Mono_OpiHi	CAPN2	0.194	0.063	6.16316e-19	1.64108	2.48776e-14
Mono_OpiHi	P4HA1	0.204	0.067	6.52629e-19	1.4719	2.63434e-14
Mono_OpiHi	MIF	0.585	0.358	6.97467e-19	1.071	2.81533e-14
Mono_OpiHi	CD83	0.52	0.296	7.76673e-19	0.98125	3.13504e-14
Mono_OpiHi	CXCL1	0.235	0.084	1.34502e-18	1.40591	5.42916e-14
Mono_OpiHi	UFD1	0.156	0.043	1.49291e-18	0.805503	6.02613e-14
Mono_OpiHi	NDRG1	0.214	0.073	1.6674e-18	1.16172	6.73045e-14
Mono_OpiHi	GPR137B	0.255	0.098	1.73736e-18	1.3817	7.01287e-14
Mono_OpiHi	PRKAR2A	0.201	0.067	1.837e-18	1.66006	7.41504e-14
Mono_OpiHi	SLC2A6	0.146	0.039	1.92262e-18	1.36246	7.76066e-14
Mono_OpiHi	MAP2K3	0.276	0.106	2.0298e-18	0.682912	8.1933e-14
Mono_OpiHi	SELENOT	0.265	0.098	2.0381e-18	0.609584	8.2268e-14
Mono_OpiHi	LRP1	0.167	0.049	2.17686e-18	1.28102	8.78691e-14
Mono_OpiHi	MSN	0.429	0.216	2.48386e-18	0.816566	1.00261e-13
Mono_OpiHi	GRAMD1A	0.218	0.076	2.737e-18	1.23591	1.10479e-13
Mono_OpiHi	TOM1	0.207	0.068	3.03931e-18	0.360316	1.22682e-13
Mono_OpiHi	FNIP2	0.303	0.129	4.44303e-18	1.39008	1.79343e-13
Mono_OpiHi	HAPLN3	0.146	0.04	6.18184e-18	1.5928	2.4953e-13
Mono_OpiHi	ELOC	0.296	0.115	6.33749e-18	0.256544	2.55813e-13
Mono_OpiHi	SERPINB1	0.684	0.424	7.48364e-18	0.781091	3.02077e-13
Mono_OpiHi	ERGIC1	0.201	0.067	8.50489e-18	0.983248	3.433e-13
Mono_OpiHi	ATP5MF	0.415	0.182	1.12471e-17	0.260241	4.5399e-13
Mono_OpiHi	GUK1	0.609	0.358	1.47464e-17	0.557989	5.95237e-13
Mono_OpiHi	ATP5MC3	0.378	0.161	1.71975e-17	0.294023	6.94175e-13
Mono_OpiHi	HS3ST3B1	0.122	0.031	1.73609e-17	2.05793	7.00771e-13
Mono_OpiHi	PSAP	0.803	0.514	1.78632e-17	0.470782	7.21047e-13
Mono_OpiHi	SNX8	0.207	0.073	1.94495e-17	1.16357	7.85077e-13
Mono_OpiHi	CEP170	0.214	0.076	2.00379e-17	0.966238	8.08831e-13
Mono_OpiHi	MCRIP1	0.156	0.045	2.12708e-17	0.538582	8.58596e-13
Mono_OpiHi	LRRC59	0.235	0.088	2.23015e-17	1.02095	9.00201e-13
Mono_OpiHi	HSBP1	0.524	0.292	2.66625e-17	0.627746	1.07623e-12
Mono_OpiHi	ATP6V1B2	0.422	0.209	2.71286e-17	0.690151	1.09504e-12
Mono_OpiHi	RUNX1	0.19	0.064	3.06242e-17	1.60816	1.23615e-12
Mono_OpiHi	THBS1	0.279	0.12	3.21251e-17	1.85282	1.29673e-12
Mono_OpiHi	SIRPA	0.255	0.1	3.2236e-17	0.919719	1.30121e-12
Mono_OpiHi	ATF5	0.279	0.118	4.18436e-17	1.30611	1.68902e-12
Mono_OpiHi	CDC42EP2	0.184	0.06	4.75907e-17	0.995913	1.921e-12
Mono_OpiHi	RIPK2	0.347	0.16	5.32865e-17	0.805141	2.15091e-12
Mono_OpiHi	ATP2B1-AS1	0.153	0.044	5.38198e-17	0.285126	2.17243e-12
Mono_OpiHi	DPYD	0.194	0.066	5.59677e-17	1.17881	2.25914e-12
Mono_OpiHi	PLEC	0.143	0.04	6.06083e-17	1.45423	2.44645e-12
Mono_OpiHi	CYTH1	0.228	0.086	6.20524e-17	1.18031	2.50474e-12
Mono_OpiHi	FYB1	0.32	0.135	6.65179e-17	0.755501	2.68499e-12
Mono_OpiHi	NUMB	0.272	0.11	6.77038e-17	0.535603	2.73286e-12
Mono_OpiHi	AC020656.1	0.224	0.081	6.87224e-17	0.784234	2.77398e-12
Mono_OpiHi	GNS	0.269	0.111	6.96848e-17	1.23455	2.81283e-12
Mono_OpiHi	ATP5MD	0.378	0.167	6.99412e-17	0.432532	2.82318e-12
Mono_OpiHi	YWHAZ	0.605	0.364	7.28267e-17	0.523104	2.93965e-12
Mono_OpiHi	ATP5F1B	0.31	0.126	7.35945e-17	0.52488	2.97064e-12
Mono_OpiHi	SLC43A3	0.187	0.061	7.79297e-17	0.672028	3.14563e-12
Mono_OpiHi	ATP2B1	0.405	0.206	7.88472e-17	0.606026	3.18267e-12
Mono_OpiHi	EDEM1	0.214	0.079	8.05508e-17	1.26001	3.25143e-12
Mono_OpiHi	WASHC4	0.133	0.035	8.09927e-17	0.621428	3.26927e-12
Mono_OpiHi	ITPR1	0.156	0.047	8.24542e-17	1.64587	3.32826e-12
Mono_OpiHi	OTUD1	0.173	0.057	1.07216e-16	1.86558	4.32779e-12
Mono_OpiHi	COPB2	0.214	0.078	1.29261e-16	0.909158	5.21763e-12
Mono_OpiHi	PIK3AP1	0.272	0.11	1.527e-16	0.653139	6.16372e-12
Mono_OpiHi	PPP2CA	0.327	0.148	1.57051e-16	0.779204	6.33936e-12
Mono_OpiHi	SCARB2	0.231	0.087	1.66785e-16	0.936545	6.73229e-12
Mono_OpiHi	WDFY1	0.133	0.037	1.70363e-16	1.53434	6.87668e-12
Mono_OpiHi	CXCL16	0.5	0.276	1.77043e-16	0.595198	7.14636e-12
Mono_OpiHi	RRAS	0.105	0.025	2.75142e-16	1.35856	1.11061e-11
Mono_OpiHi	ADAM19	0.177	0.059	2.91169e-16	1.9152	1.1753e-11
Mono_OpiHi	VAMP5	0.456	0.251	3.04581e-16	0.869475	1.22944e-11
Mono_OpiHi	RASGEF1B	0.289	0.124	3.77394e-16	0.6687	1.52335e-11
Mono_OpiHi	PPP1R15B	0.276	0.116	4.22988e-16	0.722412	1.70739e-11
Mono_OpiHi	ACTN1	0.303	0.132	4.41314e-16	0.508825	1.78137e-11
Mono_OpiHi	HM13	0.313	0.142	4.65774e-16	0.800241	1.8801e-11
Mono_OpiHi	ATP5PF	0.33	0.14	5.19607e-16	0.413132	2.09739e-11
Mono_OpiHi	DYNC1H1	0.231	0.09	5.82029e-16	1.03877	2.34936e-11
Mono_OpiHi	BID	0.49	0.268	6.98445e-16	0.544007	2.81927e-11
Mono_OpiHi	CARD16	0.568	0.323	7.61206e-16	0.398078	3.07261e-11
Mono_OpiHi	TPI1	0.803	0.563	8.14811e-16	0.50989	3.28898e-11
Mono_OpiHi	TNFRSF4	0.126	0.034	9.09661e-16	1.87184	3.67184e-11
Mono_OpiHi	PPP1CA	0.517	0.287	9.53146e-16	0.492774	3.84737e-11
Mono_OpiHi	MT1X	0.293	0.128	1.04368e-15	0.871073	4.21282e-11
Mono_OpiHi	UBE2J1	0.33	0.156	1.17917e-15	0.770114	4.75972e-11
Mono_OpiHi	PRDM1	0.269	0.118	1.24722e-15	1.40299	5.03442e-11
Mono_OpiHi	OGA	0.112	0.028	1.4997e-15	0.801066	6.05355e-11
Mono_OpiHi	LILRA2	0.143	0.043	1.6578e-15	1.39753	6.6917e-11
Mono_OpiHi	PGD	0.333	0.159	1.71739e-15	0.784503	6.93225e-11
Mono_OpiHi	INSIG1	0.364	0.189	1.79766e-15	1.27207	7.25624e-11
Mono_OpiHi	CCRL2	0.265	0.109	1.84506e-15	0.38915	7.44757e-11
Mono_OpiHi	EFHD2	0.412	0.218	1.8658e-15	0.757363	7.53129e-11
Mono_OpiHi	SLC15A3	0.207	0.077	1.99463e-15	0.901405	8.05132e-11
Mono_OpiHi	PTPN12	0.248	0.102	2.0344e-15	0.669729	8.21187e-11
Mono_OpiHi	GRK2	0.119	0.031	2.20427e-15	0.497034	8.89753e-11
Mono_OpiHi	AGFG1	0.136	0.04	2.23418e-15	1.19744	9.01825e-11
Mono_OpiHi	BNIP3L	0.446	0.246	2.26463e-15	0.744086	9.14118e-11
Mono_OpiHi	STAT2	0.194	0.069	2.43546e-15	1.0666	9.83072e-11
Mono_OpiHi	GPCPD1	0.282	0.125	2.43891e-15	0.752953	9.84465e-11
Mono_OpiHi	ZEB2	0.466	0.259	2.45972e-15	0.66635	9.92868e-11
Mono_OpiHi	RBMS1	0.235	0.094	2.50231e-15	0.987503	1.01006e-10
Mono_OpiHi	CEBPB	0.52	0.291	2.53994e-15	0.653225	1.02525e-10
Mono_OpiHi	ALDOA	0.592	0.385	2.65646e-15	0.707249	1.07228e-10
Mono_OpiHi	TLR4	0.197	0.07	2.70902e-15	0.48244	1.0935e-10
Mono_OpiHi	CTNNA1	0.238	0.095	2.74267e-15	0.765099	1.10708e-10
Mono_OpiHi	GABARAP	0.527	0.285	3.1343e-15	0.507687	1.26516e-10
Mono_OpiHi	MED13	0.167	0.055	3.26997e-15	0.823281	1.31993e-10
Mono_OpiHi	DPH3	0.241	0.099	3.63877e-15	0.993323	1.46879e-10
Mono_OpiHi	RXRA	0.153	0.048	4.20208e-15	0.543618	1.69617e-10
Mono_OpiHi	MT-ND6	0.218	0.084	4.25201e-15	1.06696	1.71632e-10
Mono_OpiHi	YBX3	0.344	0.17	4.50537e-15	1.03975	1.81859e-10
Mono_OpiHi	IL4I1	0.224	0.09	4.54497e-15	1.36897	1.83458e-10
Mono_OpiHi	MOB3B	0.139	0.042	4.90201e-15	1.42109	1.9787e-10
Mono_OpiHi	JOSD2	0.272	0.117	4.97937e-15	0.876006	2.00992e-10
Mono_OpiHi	RASSF5	0.296	0.133	5.82135e-15	0.573834	2.34979e-10
Mono_OpiHi	IFITM3	0.667	0.447	5.97867e-15	0.616901	2.41329e-10
Mono_OpiHi	XAF1	0.177	0.062	6.77937e-15	1.37552	2.73649e-10
Mono_OpiHi	ARID5A	0.241	0.101	7.43461e-15	1.15126	3.00098e-10
Mono_OpiHi	MCL1	0.714	0.458	7.46297e-15	0.494427	3.01243e-10
Mono_OpiHi	PILRA	0.337	0.162	8.21682e-15	0.887864	3.31672e-10
Mono_OpiHi	LHFPL2	0.116	0.031	9.71265e-15	1.94384	3.92051e-10
Mono_OpiHi	RHEB	0.435	0.234	9.99436e-15	0.583325	4.03422e-10
Mono_OpiHi	COX7A2	0.724	0.459	1.01594e-14	0.419498	4.10085e-10
Mono_OpiHi	SAT1	0.986	0.846	1.02786e-14	0.307719	4.14897e-10
Mono_OpiHi	EPSTI1	0.344	0.168	1.23467e-14	0.758666	4.98373e-10
Mono_OpiHi	PCBP1	0.663	0.409	1.42492e-14	0.364042	5.75168e-10
Mono_OpiHi	PARP14	0.282	0.129	1.53529e-14	0.974948	6.19721e-10
Mono_OpiHi	FNDC3A	0.173	0.06	1.54348e-14	0.890784	6.23027e-10
Mono_OpiHi	WASHC3	0.126	0.036	1.62867e-14	1.10491	6.57414e-10
Mono_OpiHi	PNPLA6	0.139	0.043	1.72269e-14	1.19151	6.95364e-10
Mono_OpiHi	QPCT	0.211	0.082	1.75166e-14	0.757355	7.07056e-10
Mono_OpiHi	PFKFB3	0.35	0.177	1.95075e-14	0.778607	7.87421e-10
Mono_OpiHi	TMEM167A	0.388	0.203	1.9725e-14	0.747663	7.96201e-10
Mono_OpiHi	SELENOH	0.282	0.117	2.08801e-14	0.302994	8.42824e-10
Mono_OpiHi	SNAI1	0.133	0.04	2.35605e-14	2.06682	9.51018e-10
Mono_OpiHi	PTPRC	0.605	0.379	2.40664e-14	0.434632	9.7144e-10
Mono_OpiHi	PRRC2C	0.429	0.233	2.42794e-14	0.67685	9.80038e-10
Mono_OpiHi	QKI	0.296	0.137	2.91231e-14	0.6384	1.17555e-09
Mono_OpiHi	GPR132	0.16	0.054	3.03274e-14	1.30326	1.22416e-09
Mono_OpiHi	RNF213	0.344	0.171	3.08684e-14	0.448111	1.246e-09
Mono_OpiHi	MALT1	0.211	0.085	3.26199e-14	1.35456	1.3167e-09
Mono_OpiHi	RAB24	0.129	0.038	3.64587e-14	1.12774	1.47166e-09
Mono_OpiHi	SEC61G	0.609	0.389	4.06381e-14	0.607713	1.64036e-09
Mono_OpiHi	PTAFR	0.248	0.106	4.09715e-14	0.734214	1.65381e-09
Mono_OpiHi	MAGT1	0.184	0.068	4.14766e-14	1.33573	1.6742e-09
Mono_OpiHi	STXBP2	0.395	0.207	4.43049e-14	0.269336	1.78837e-09
Mono_OpiHi	G3BP1	0.259	0.111	4.79371e-14	0.811738	1.93498e-09
Mono_OpiHi	MT1H	0.109	0.029	4.84503e-14	1.62553	1.9557e-09
Mono_OpiHi	ADAM9	0.143	0.046	4.95494e-14	1.25427	2.00006e-09
Mono_OpiHi	PAPSS1	0.19	0.071	4.98468e-14	0.980676	2.01207e-09
Mono_OpiHi	IRF1	0.435	0.235	5.33565e-14	0.383341	2.15374e-09
Mono_OpiHi	KCTD20	0.184	0.068	5.65056e-14	1.21874	2.28085e-09
Mono_OpiHi	STAT3	0.357	0.181	6.36661e-14	0.508611	2.56988e-09
Mono_OpiHi	CD58	0.238	0.1	6.641e-14	0.789454	2.68064e-09
Mono_OpiHi	SPCS3	0.371	0.195	6.68709e-14	0.745831	2.69924e-09
Mono_OpiHi	CNIH4	0.228	0.095	6.88938e-14	0.996529	2.7809e-09
Mono_OpiHi	GPR183	0.565	0.354	6.94468e-14	0.735938	2.80322e-09
Mono_OpiHi	AHNAK	0.282	0.134	7.03437e-14	1.13279	2.83942e-09
Mono_OpiHi	CALR	0.548	0.343	7.03649e-14	0.719719	2.84028e-09
Mono_OpiHi	STX11	0.405	0.214	7.79414e-14	0.668684	3.1461e-09
Mono_OpiHi	AGO2	0.187	0.071	8.1945e-14	1.02295	3.30771e-09
Mono_OpiHi	HK1	0.167	0.059	8.2557e-14	0.984361	3.33241e-09
Mono_OpiHi	AC004687.1	0.112	0.031	8.63986e-14	0.612132	3.48748e-09
Mono_OpiHi	SH3PXD2B	0.139	0.045	9.04763e-14	1.37623	3.65208e-09
Mono_OpiHi	SLC5A3	0.136	0.043	9.69843e-14	1.85878	3.91477e-09
Mono_OpiHi	HCK	0.412	0.221	1.08911e-13	0.4761	4.39618e-09
Mono_OpiHi	SLC7A7	0.289	0.136	1.09077e-13	0.858977	4.40288e-09
Mono_OpiHi	STOM	0.224	0.093	1.09883e-13	0.92588	4.43541e-09
Mono_OpiHi	ITPRIP	0.109	0.03	1.37931e-13	0.608086	5.5676e-09
Mono_OpiHi	LPXN	0.276	0.128	1.55689e-13	0.967303	6.28438e-09
Mono_OpiHi	TFEC	0.19	0.073	1.57826e-13	0.914154	6.37065e-09
Mono_OpiHi	RUNX3	0.238	0.103	1.63356e-13	1.06493	6.59385e-09
Mono_OpiHi	NFE2L2	0.531	0.323	1.75185e-13	0.361517	7.07132e-09
Mono_OpiHi	XBP1	0.415	0.224	1.83237e-13	0.622994	7.39637e-09
Mono_OpiHi	C5AR1	0.347	0.17	1.8666e-13	0.358047	7.53453e-09
Mono_OpiHi	UBE2L6	0.405	0.223	1.88389e-13	0.655624	7.60432e-09
Mono_OpiHi	CTSZ	0.463	0.27	1.89842e-13	0.581985	7.66296e-09
Mono_OpiHi	STT3A	0.112	0.032	1.98993e-13	1.59692	8.03235e-09
Mono_OpiHi	SZRD1	0.207	0.083	2.0576e-13	0.981946	8.30548e-09
Mono_OpiHi	SPTLC1	0.116	0.033	2.08626e-13	1.20955	8.42117e-09
Mono_OpiHi	RHOQ	0.211	0.087	2.37243e-13	1.25064	9.57632e-09
Mono_OpiHi	TGFBI	0.391	0.213	2.41197e-13	0.884679	9.7359e-09
Mono_OpiHi	GBP4	0.252	0.114	2.42163e-13	1.22669	9.77491e-09
Mono_OpiHi	POMP	0.728	0.496	2.62678e-13	0.433225	1.0603e-08
Mono_OpiHi	ITGB2	0.568	0.348	2.7354e-13	0.531695	1.10414e-08
Mono_OpiHi	APLP2	0.384	0.208	2.8598e-13	0.737642	1.15436e-08
Mono_OpiHi	PLEKHB2	0.333	0.167	2.87399e-13	0.499704	1.16009e-08
Mono_OpiHi	C4orf3	0.653	0.418	3.42651e-13	0.319331	1.38311e-08
Mono_OpiHi	MT-ND5	0.735	0.491	3.60365e-13	0.415926	1.45462e-08
Mono_OpiHi	HCST	0.551	0.335	3.76782e-13	0.612081	1.52088e-08
Mono_OpiHi	PJA2	0.238	0.102	3.83158e-13	0.485645	1.54662e-08
Mono_OpiHi	MGST1	0.109	0.031	4.00294e-13	1.59367	1.61579e-08
Mono_OpiHi	NFKBIZ	0.483	0.275	4.40861e-13	0.274585	1.77953e-08
Mono_OpiHi	ATP6AP1	0.34	0.173	4.44421e-13	0.712211	1.7939e-08
Mono_OpiHi	CD86	0.378	0.206	4.56747e-13	0.858438	1.84366e-08
Mono_OpiHi	FCGR2B	0.231	0.1	4.97613e-13	1.1911	2.00861e-08
Mono_OpiHi	ATP6V1A	0.214	0.089	5.01734e-13	0.815036	2.02525e-08
Mono_OpiHi	SLC38A2	0.248	0.11	5.0231e-13	0.674098	2.02757e-08
Mono_OpiHi	DUSP6	0.303	0.145	7.45715e-13	0.478012	3.01008e-08
Mono_OpiHi	IL6R	0.204	0.083	7.54118e-13	0.588857	3.044e-08
Mono_OpiHi	SPEN	0.146	0.05	7.64108e-13	1.22355	3.08432e-08
Mono_OpiHi	SAT2	0.282	0.133	8.15784e-13	0.747077	3.29291e-08
Mono_OpiHi	CTSS	0.779	0.538	8.49099e-13	0.474485	3.42739e-08
Mono_OpiHi	VRK2	0.163	0.059	8.54189e-13	1.31177	3.44793e-08
Mono_OpiHi	PTPN2	0.33	0.167	9.74563e-13	0.618931	3.93382e-08
Mono_OpiHi	UGP2	0.303	0.149	1.01599e-12	0.575854	4.10104e-08
Mono_OpiHi	B4GALT5	0.16	0.057	1.01769e-12	0.65414	4.1079e-08
Mono_OpiHi	OPTN	0.105	0.03	1.05247e-12	1.27148	4.24831e-08
Mono_OpiHi	SLC31A2	0.32	0.163	1.08234e-12	0.961799	4.36887e-08
Mono_OpiHi	MYOF	0.116	0.035	1.09605e-12	1.75893	4.42419e-08
Mono_OpiHi	NORAD	0.126	0.039	1.15125e-12	0.575713	4.64701e-08
Mono_OpiHi	TCIRG1	0.279	0.134	1.16178e-12	0.679435	4.68954e-08
Mono_OpiHi	ITGAM	0.136	0.044	1.19685e-12	0.610295	4.83108e-08
Mono_OpiHi	FKBP4	0.187	0.073	1.23222e-12	0.965119	4.97384e-08
Mono_OpiHi	PPP4C	0.401	0.222	1.33329e-12	0.588947	5.38184e-08
Mono_OpiHi	IL10RA	0.272	0.129	1.57098e-12	0.854798	6.34125e-08
Mono_OpiHi	LACTB	0.245	0.11	1.82096e-12	0.792849	7.35032e-08
Mono_OpiHi	MCTP1	0.18	0.07	1.89539e-12	0.880695	7.65076e-08
Mono_OpiHi	CTNNB1	0.313	0.158	1.90853e-12	0.717658	7.70377e-08
Mono_OpiHi	REL	0.497	0.297	2.10513e-12	0.560898	8.49737e-08
Mono_OpiHi	DNAJB6	0.486	0.285	2.11221e-12	0.426383	8.52594e-08
Mono_OpiHi	SPPL2A	0.241	0.106	2.20083e-12	0.508306	8.88363e-08
Mono_OpiHi	AGTRAP	0.19	0.074	2.22642e-12	0.575232	8.98694e-08
Mono_OpiHi	ISG20	0.391	0.216	2.24952e-12	0.910227	9.08019e-08
Mono_OpiHi	PRKACA	0.119	0.037	2.27503e-12	1.53593	9.18314e-08
Mono_OpiHi	DUSP3	0.153	0.055	2.31689e-12	1.12557	9.35211e-08
Mono_OpiHi	AP2S1	0.653	0.423	2.57912e-12	0.417692	1.04106e-07
Mono_OpiHi	DAZAP2	0.524	0.32	2.57951e-12	0.364999	1.04122e-07
Mono_OpiHi	ALCAM	0.15	0.053	2.87688e-12	1.10101	1.16125e-07
Mono_OpiHi	AHCYL1	0.184	0.073	2.90736e-12	1.16245	1.17356e-07
Mono_OpiHi	KCNJ2	0.105	0.03	2.9997e-12	0.73481	1.21083e-07
Mono_OpiHi	NPTN	0.129	0.042	3.02501e-12	0.669604	1.22105e-07
Mono_OpiHi	UBA6	0.146	0.051	3.03764e-12	0.975286	1.22614e-07
Mono_OpiHi	GNA13	0.282	0.142	3.07337e-12	0.924504	1.24057e-07
Mono_OpiHi	RCOR1	0.146	0.051	3.24868e-12	0.947843	1.31133e-07
Mono_OpiHi	UBE3A	0.187	0.075	3.26391e-12	0.9399	1.31748e-07
Mono_OpiHi	TRAPPC5	0.214	0.089	3.33159e-12	0.66578	1.3448e-07
Mono_OpiHi	SUN2	0.116	0.035	3.37436e-12	0.790755	1.36206e-07
Mono_OpiHi	MT1E	0.163	0.061	3.99852e-12	1.52189	1.614e-07
Mono_OpiHi	GLS	0.197	0.082	4.44327e-12	1.22622	1.79353e-07
Mono_OpiHi	LENG8	0.16	0.059	4.5984e-12	1.09867	1.85615e-07
Mono_OpiHi	B4GALT1	0.259	0.121	6.06522e-12	0.820168	2.44822e-07
Mono_OpiHi	PDIA3	0.514	0.318	6.14282e-12	0.601253	2.47955e-07
Mono_OpiHi	TNFSF13B	0.466	0.274	6.38982e-12	0.431308	2.57925e-07
Mono_OpiHi	ATP2A2	0.184	0.075	6.5408e-12	1.21242	2.64019e-07
Mono_OpiHi	MRPL14	0.276	0.134	6.59915e-12	0.807329	2.66375e-07
Mono_OpiHi	SURF4	0.194	0.08	6.676e-12	0.938701	2.69477e-07
Mono_OpiHi	GOLGA4	0.214	0.093	6.89884e-12	1.06555	2.78472e-07
Mono_OpiHi	STX12	0.231	0.103	7.42758e-12	0.489565	2.99814e-07
Mono_OpiHi	AZIN1	0.289	0.14	7.74062e-12	0.402862	3.1245e-07
Mono_OpiHi	ETV6	0.228	0.103	7.81611e-12	1.05807	3.15497e-07
Mono_OpiHi	GNAI3	0.327	0.17	8.18505e-12	0.462609	3.3039e-07
Mono_OpiHi	LRRC8C	0.119	0.038	8.40142e-12	1.31435	3.39123e-07
Mono_OpiHi	CASP4	0.415	0.236	8.96581e-12	0.405213	3.61905e-07
Mono_OpiHi	MRPL52	0.361	0.201	9.07231e-12	0.91825	3.66204e-07
Mono_OpiHi	SERINC1	0.259	0.122	9.76209e-12	0.378222	3.94047e-07
Mono_OpiHi	XRN1	0.153	0.056	9.81128e-12	0.734059	3.96032e-07
Mono_OpiHi	PPP3CA	0.18	0.071	1.04409e-11	0.334498	4.21447e-07
Mono_OpiHi	SERTAD1	0.235	0.104	1.11097e-11	0.35515	4.48442e-07
Mono_OpiHi	FURIN	0.105	0.032	1.19179e-11	1.77219	4.81065e-07
Mono_OpiHi	TYROBP	0.952	0.783	1.22063e-11	0.337671	4.92706e-07
Mono_OpiHi	GNAQ	0.265	0.13	1.27148e-11	0.803646	5.13233e-07
Mono_OpiHi	DNM2	0.16	0.061	1.36761e-11	1.31124	5.52037e-07
Mono_OpiHi	PHLDA1	0.184	0.075	1.37112e-11	1.09651	5.53452e-07
Mono_OpiHi	USP12	0.129	0.044	1.40199e-11	1.17468	5.65912e-07
Mono_OpiHi	ATP1A1	0.296	0.15	1.49206e-11	0.65383	6.0227e-07
Mono_OpiHi	PTPRJ	0.139	0.049	1.49384e-11	0.606016	6.02987e-07
Mono_OpiHi	PARP9	0.156	0.058	1.50217e-11	0.746673	6.06352e-07
Mono_OpiHi	TMED7	0.184	0.075	1.50354e-11	0.797356	6.06903e-07
Mono_OpiHi	RP2	0.16	0.061	1.55948e-11	0.931794	6.29484e-07
Mono_OpiHi	BTG1	0.735	0.489	1.58873e-11	0.397473	6.41293e-07
Mono_OpiHi	ATXN1	0.167	0.064	1.753e-11	0.443778	7.076e-07
Mono_OpiHi	MFSD12	0.129	0.045	1.76755e-11	1.51771	7.13472e-07
Mono_OpiHi	TMBIM1	0.143	0.051	1.7916e-11	0.951848	7.23181e-07
Mono_OpiHi	TMEM51	0.109	0.034	1.7937e-11	1.37631	7.24027e-07
Mono_OpiHi	JAK1	0.381	0.212	1.82612e-11	0.561163	7.37112e-07
Mono_OpiHi	TMEM50A	0.459	0.276	1.8626e-11	0.413968	7.51839e-07
Mono_OpiHi	EFR3A	0.153	0.057	1.86293e-11	0.806483	7.51971e-07
Mono_OpiHi	DYNLT1	0.439	0.259	1.86439e-11	0.580952	7.5256e-07
Mono_OpiHi	RPS26	0.847	0.611	1.91614e-11	0.338054	7.73449e-07
Mono_OpiHi	ARPC1B	0.759	0.507	1.92169e-11	0.292335	7.75689e-07
Mono_OpiHi	P4HB	0.398	0.229	1.94051e-11	0.75306	7.83288e-07
Mono_OpiHi	PDLIM7	0.156	0.058	1.96954e-11	0.381568	7.95003e-07
Mono_OpiHi	TLN1	0.337	0.18	2.01178e-11	0.548709	8.12053e-07
Mono_OpiHi	VMO1	0.218	0.098	2.17419e-11	1.07096	8.77612e-07
Mono_OpiHi	CD63	0.796	0.563	2.19521e-11	0.318236	8.86095e-07
Mono_OpiHi	PSMD1	0.18	0.074	2.23161e-11	0.970711	9.00788e-07
Mono_OpiHi	ANO6	0.105	0.032	2.3692e-11	1.55683	9.56327e-07
Mono_OpiHi	TPM3	0.636	0.429	2.53313e-11	0.312331	1.0225e-06
Mono_OpiHi	IFNGR2	0.405	0.23	2.53987e-11	0.43557	1.02522e-06
Mono_OpiHi	HPSE	0.112	0.035	2.62699e-11	0.81031	1.06039e-06
Mono_OpiHi	FPR3	0.218	0.099	2.73118e-11	1.1758	1.10244e-06
Mono_OpiHi	SECTM1	0.139	0.05	2.73418e-11	0.849844	1.10365e-06
Mono_OpiHi	CLIC1	0.772	0.559	3.10232e-11	0.366763	1.25225e-06
Mono_OpiHi	UBA1	0.177	0.072	3.15824e-11	0.67953	1.27482e-06
Mono_OpiHi	TGOLN2	0.282	0.143	3.40367e-11	0.602125	1.37389e-06
Mono_OpiHi	IFI35	0.241	0.115	3.51563e-11	1.04278	1.41908e-06
Mono_OpiHi	TAPBP	0.398	0.232	3.63131e-11	0.558206	1.46578e-06
Mono_OpiHi	QSOX1	0.17	0.067	3.78434e-11	0.624909	1.52755e-06
Mono_OpiHi	PSMD11	0.214	0.097	3.83068e-11	0.841574	1.54625e-06
Mono_OpiHi	MAFB	0.333	0.175	4.17428e-11	0.527395	1.68495e-06
Mono_OpiHi	RAB1B	0.163	0.064	4.22327e-11	0.984015	1.70472e-06
Mono_OpiHi	TRIP12	0.184	0.076	4.54121e-11	0.697067	1.83306e-06
Mono_OpiHi	VSIR	0.214	0.091	4.75878e-11	0.301845	1.92088e-06
Mono_OpiHi	COX6A1	0.66	0.436	4.79745e-11	0.352769	1.93649e-06
Mono_OpiHi	MAN2B1	0.187	0.077	4.81625e-11	0.737502	1.94408e-06
Mono_OpiHi	VCP	0.248	0.118	4.83018e-11	0.645498	1.9497e-06
Mono_OpiHi	PAFAH1B1	0.221	0.1	4.95928e-11	0.685656	2.00181e-06
Mono_OpiHi	HNRNPU	0.476	0.284	5.04597e-11	0.295973	2.03681e-06
Mono_OpiHi	YTHDF3	0.143	0.053	5.3518e-11	1.03246	2.16026e-06
Mono_OpiHi	RELB	0.238	0.109	5.45204e-11	0.439418	2.20072e-06
Mono_OpiHi	MYH9	0.34	0.183	5.50426e-11	0.495523	2.22179e-06
Mono_OpiHi	KMT2C	0.204	0.091	5.59724e-11	0.893149	2.25932e-06
Mono_OpiHi	MT-CO1	0.969	0.863	5.76446e-11	0.328547	2.32682e-06
Mono_OpiHi	PSMD8	0.384	0.221	6.9555e-11	0.526146	2.80759e-06
Mono_OpiHi	TPP1	0.384	0.225	7.17127e-11	0.645429	2.89468e-06
Mono_OpiHi	BAZ1A	0.384	0.221	7.44042e-11	0.521617	3.00333e-06
Mono_OpiHi	STK40	0.112	0.036	7.58494e-11	0.611591	3.06166e-06
Mono_OpiHi	JAK2	0.119	0.04	7.81559e-11	1.41195	3.15476e-06
Mono_OpiHi	KCTD12	0.303	0.159	8.59005e-11	0.764856	3.46738e-06
Mono_OpiHi	SFPQ	0.354	0.202	8.78031e-11	0.801214	3.54417e-06
Mono_OpiHi	HSPA5	0.486	0.301	8.89485e-11	0.474956	3.59041e-06
Mono_OpiHi	DOK3	0.116	0.038	8.98487e-11	0.684845	3.62674e-06
Mono_OpiHi	PTGER2	0.129	0.046	9.17399e-11	1.34986	3.70308e-06
Mono_OpiHi	YWHAG	0.235	0.111	9.3557e-11	0.747336	3.77643e-06
Mono_OpiHi	CDC37	0.374	0.212	9.38727e-11	0.485447	3.78917e-06
Mono_OpiHi	PTTG1IP	0.241	0.117	1.05117e-10	1.00297	4.24303e-06
Mono_OpiHi	SPAG9	0.255	0.126	1.09967e-10	0.564118	4.43881e-06
Mono_OpiHi	UBAC2	0.245	0.118	1.15611e-10	0.665429	4.66663e-06
Mono_OpiHi	PURB	0.146	0.056	1.23762e-10	1.12361	4.99565e-06
Mono_OpiHi	SMIM3	0.218	0.101	1.26804e-10	0.944156	5.11846e-06
Mono_OpiHi	CSGALNACT2	0.16	0.064	1.27676e-10	0.822665	5.15364e-06
Mono_OpiHi	PDCD6IP	0.211	0.096	1.4321e-10	0.771463	5.78069e-06
Mono_OpiHi	SERF2	0.959	0.801	1.45198e-10	0.294513	5.86092e-06
Mono_OpiHi	PSMB3	0.561	0.363	1.54492e-10	0.28482	6.23606e-06
Mono_OpiHi	CHD4	0.18	0.076	1.56116e-10	0.780137	6.30163e-06
Mono_OpiHi	ATP6V1F	0.636	0.421	1.59252e-10	0.2666	6.42819e-06
Mono_OpiHi	FGR	0.269	0.135	1.59936e-10	0.666246	6.4558e-06
Mono_OpiHi	HIKESHI	0.119	0.04	1.60201e-10	0.406428	6.46651e-06
Mono_OpiHi	PDCD10	0.269	0.135	1.63977e-10	0.411996	6.61892e-06
Mono_OpiHi	PSME2	0.697	0.48	1.67026e-10	0.442828	6.74202e-06
Mono_OpiHi	COX8A	0.646	0.435	1.70401e-10	0.31548	6.87824e-06
Mono_OpiHi	PLP2	0.269	0.134	1.89365e-10	0.487542	7.64373e-06
Mono_OpiHi	HIVEP1	0.105	0.033	1.90427e-10	0.269111	7.68658e-06
Mono_OpiHi	VDAC1	0.439	0.266	1.97343e-10	0.530073	7.96574e-06
Mono_OpiHi	KDM5A	0.19	0.083	2.26436e-10	0.820422	9.14008e-06
Mono_OpiHi	TOLLIP	0.153	0.06	2.35089e-10	0.830722	9.48938e-06
Mono_OpiHi	ATP6V0B	0.612	0.42	2.3865e-10	0.294873	9.63311e-06
Mono_OpiHi	IL10	0.105	0.034	2.59627e-10	1.73879	1.04798e-05
Mono_OpiHi	SLC11A2	0.102	0.032	2.62246e-10	0.963849	1.05856e-05
Mono_OpiHi	OSCAR	0.116	0.04	2.65433e-10	1.33054	1.07142e-05
Mono_OpiHi	PAPSS2	0.105	0.035	2.71381e-10	1.40226	1.09543e-05
Mono_OpiHi	FAM120A	0.231	0.112	2.91634e-10	0.793991	1.17718e-05
Mono_OpiHi	NUP62	0.156	0.062	2.94458e-10	0.814497	1.18858e-05
Mono_OpiHi	ANKLE2	0.139	0.053	3.02672e-10	0.889279	1.22174e-05
Mono_OpiHi	CNOT1	0.15	0.059	3.04038e-10	0.677626	1.22725e-05
Mono_OpiHi	SLFN11	0.105	0.034	3.19768e-10	1.40883	1.29074e-05
Mono_OpiHi	BZW1	0.408	0.239	3.19906e-10	0.402356	1.2913e-05
Mono_OpiHi	EHD4	0.129	0.047	3.29391e-10	0.856979	1.32959e-05
Mono_OpiHi	ACTR2	0.514	0.327	3.33835e-10	0.348599	1.34753e-05
Mono_OpiHi	GBP3	0.122	0.044	3.42694e-10	0.977117	1.38328e-05
Mono_OpiHi	CSNK2B	0.446	0.273	3.43492e-10	0.412278	1.3865e-05
Mono_OpiHi	ARIH2	0.146	0.058	3.52944e-10	1.24567	1.42466e-05
Mono_OpiHi	ETV3	0.184	0.081	3.61492e-10	1.31144	1.45916e-05
Mono_OpiHi	ZMIZ1	0.156	0.063	3.6755e-10	0.658252	1.48362e-05
Mono_OpiHi	CGGBP1	0.18	0.078	3.98249e-10	0.890975	1.60753e-05
Mono_OpiHi	SDF4	0.218	0.102	4.16183e-10	0.611091	1.67992e-05
Mono_OpiHi	CNDP2	0.289	0.154	4.29655e-10	0.700814	1.7343e-05
Mono_OpiHi	TMEM30A	0.19	0.084	4.32408e-10	0.441094	1.74542e-05
Mono_OpiHi	RNF144B	0.282	0.156	4.78249e-10	1.18697	1.93045e-05
Mono_OpiHi	SLC1A5	0.126	0.045	4.79792e-10	0.876736	1.93668e-05
Mono_OpiHi	DICER1	0.173	0.075	4.9681e-10	1.13079	2.00537e-05
Mono_OpiHi	SERPINB8	0.119	0.043	5.06773e-10	1.29761	2.04559e-05
Mono_OpiHi	CD80	0.102	0.034	5.25977e-10	1.81301	2.12311e-05
Mono_OpiHi	PSMD7	0.31	0.167	5.32391e-10	0.561537	2.149e-05
Mono_OpiHi	ISG15	0.361	0.212	5.37104e-10	0.939747	2.16802e-05
Mono_OpiHi	CA2	0.116	0.04	5.54462e-10	1.10703	2.23808e-05
Mono_OpiHi	TMEM176A	0.361	0.199	5.7478e-10	0.362342	2.3201e-05
Mono_OpiHi	AMPD2	0.133	0.05	5.89454e-10	1.17805	2.37933e-05
Mono_OpiHi	ZBTB1	0.136	0.052	6.23799e-10	0.613759	2.51796e-05
Mono_OpiHi	EIF4G1	0.167	0.071	6.98678e-10	1.20798	2.82021e-05
Mono_OpiHi	CTNND1	0.146	0.058	7.01932e-10	1.52486	2.83335e-05
Mono_OpiHi	IRAK3	0.231	0.112	7.47233e-10	0.479932	3.0162e-05
Mono_OpiHi	TMOD3	0.228	0.109	7.66114e-10	0.467681	3.09242e-05
Mono_OpiHi	TMED5	0.224	0.107	7.68804e-10	0.765947	3.10328e-05
Mono_OpiHi	LRRFIP2	0.17	0.072	7.76803e-10	0.832826	3.13557e-05
Mono_OpiHi	ACER3	0.173	0.075	7.95943e-10	0.786568	3.21283e-05
Mono_OpiHi	PGAM1	0.412	0.257	8.17073e-10	0.516715	3.29811e-05
Mono_OpiHi	CD48	0.517	0.32	8.18103e-10	0.301553	3.30227e-05
Mono_OpiHi	SLC3A2	0.282	0.147	8.28908e-10	0.350349	3.34589e-05
Mono_OpiHi	MPHOSPH6	0.204	0.095	1.00812e-09	0.55488	4.06927e-05
Mono_OpiHi	THBD	0.167	0.071	1.04085e-09	0.90428	4.20141e-05
Mono_OpiHi	CD151	0.153	0.062	1.04843e-09	0.722469	4.23199e-05
Mono_OpiHi	KIF1B	0.116	0.041	1.12841e-09	1.10506	4.55484e-05
Mono_OpiHi	UBE2V1	0.16	0.066	1.14483e-09	0.682568	4.6211e-05
Mono_OpiHi	CHST11	0.19	0.087	1.15352e-09	0.725874	4.65617e-05
Mono_OpiHi	CYFIP1	0.153	0.062	1.1619e-09	0.683258	4.69001e-05
Mono_OpiHi	EIF5	0.442	0.271	1.16232e-09	0.334055	4.69172e-05
Mono_OpiHi	MT1G	0.16	0.068	1.19751e-09	1.33335	4.83375e-05
Mono_OpiHi	LDLR	0.126	0.047	1.28468e-09	1.27875	5.18561e-05
Mono_OpiHi	PSENEN	0.276	0.146	1.29504e-09	0.604442	5.22744e-05
Mono_OpiHi	ZNF706	0.456	0.287	1.42256e-09	0.440829	5.74216e-05
Mono_OpiHi	CCL2	0.116	0.042	1.48127e-09	1.58053	5.97916e-05
Mono_OpiHi	CSTA	0.446	0.277	1.56371e-09	0.538309	6.31192e-05
Mono_OpiHi	PFN1	0.942	0.729	1.59035e-09	0.293865	6.41943e-05
Mono_OpiHi	MAFG	0.122	0.045	1.59761e-09	0.766405	6.44877e-05
Mono_OpiHi	CMIP	0.207	0.1	1.60309e-09	1.00589	6.47088e-05
Mono_OpiHi	RIOK3	0.18	0.081	1.675e-09	0.709285	6.76114e-05
Mono_OpiHi	C3AR1	0.262	0.134	1.79769e-09	0.267772	7.25638e-05
Mono_OpiHi	POU2F2	0.15	0.062	1.79782e-09	1.03993	7.25691e-05
Mono_OpiHi	WDR1	0.374	0.217	1.84807e-09	0.3252	7.45972e-05
Mono_OpiHi	SEMA6B	0.116	0.042	1.86822e-09	1.82212	7.54108e-05
Mono_OpiHi	ATP6AP2	0.391	0.231	1.90626e-09	0.266988	7.69461e-05
Mono_OpiHi	SLC1A3	0.126	0.048	1.90686e-09	1.62447	7.69702e-05
Mono_OpiHi	PPP4R2	0.197	0.09	1.92915e-09	0.434664	7.78703e-05
Mono_OpiHi	RB1CC1	0.143	0.057	1.94207e-09	0.898972	7.83917e-05
Mono_OpiHi	ADAM8	0.187	0.085	1.94454e-09	0.482717	7.84913e-05
Mono_OpiHi	ZNFX1	0.143	0.058	1.97701e-09	1.0001	7.98019e-05
Mono_OpiHi	MTPN	0.391	0.23	2.05838e-09	0.38843	8.30865e-05
Mono_OpiHi	IER5	0.255	0.133	2.06089e-09	0.509574	8.31879e-05
Mono_OpiHi	TUBA1C	0.313	0.169	2.13333e-09	0.260943	8.61119e-05
Mono_OpiHi	UBE2L3	0.429	0.268	2.13586e-09	0.428462	8.62138e-05
Mono_OpiHi	MGAT1	0.374	0.222	2.14887e-09	0.572291	8.6739e-05
Mono_OpiHi	CHMP4B	0.259	0.134	2.15619e-09	0.635357	8.70344e-05
Mono_OpiHi	MRPS6	0.286	0.154	2.20758e-09	0.666019	8.9109e-05
Mono_OpiHi	PLEKHO2	0.126	0.047	2.29718e-09	0.533388	9.27256e-05
Mono_OpiHi	IL17RA	0.133	0.052	2.29862e-09	0.924555	9.27838e-05
Mono_OpiHi	SRA1	0.252	0.13	2.46106e-09	0.567002	9.93406e-05
Mono_OpiHi	ADAM10	0.184	0.082	2.82249e-09	0.441288	0.00011393
Mono_OpiHi	FMNL1	0.248	0.127	2.88972e-09	0.529736	0.000116643
Mono_OpiHi	TNIP2	0.15	0.063	2.93199e-09	1.29555	0.00011835
Mono_OpiHi	MACF1	0.18	0.08	2.97841e-09	0.587944	0.000120224
Mono_OpiHi	ZYX	0.323	0.182	3.2487e-09	0.353991	0.000131134
Mono_OpiHi	CYBC1	0.105	0.036	3.27988e-09	0.580875	0.000132392
Mono_OpiHi	SDF2L1	0.313	0.18	3.57707e-09	0.65132	0.000144389
Mono_OpiHi	EIF3A	0.33	0.193	3.73799e-09	0.772106	0.000150884
Mono_OpiHi	RBM8A	0.432	0.266	3.79843e-09	0.330329	0.000153323
Mono_OpiHi	CFD	0.299	0.161	3.87221e-09	0.508592	0.000156302
Mono_OpiHi	RNASEK	0.422	0.251	3.96583e-09	0.421011	0.000160081
Mono_OpiHi	KCNE3	0.102	0.035	4.17923e-09	0.421986	0.000168694
Mono_OpiHi	ASAP1	0.197	0.093	4.89883e-09	0.474925	0.000197741
Mono_OpiHi	SERPING1	0.184	0.082	4.96116e-09	0.340625	0.000200257
Mono_OpiHi	CELF1	0.19	0.09	4.96811e-09	0.943996	0.000200538
Mono_OpiHi	PLIN3	0.187	0.087	5.0614e-09	0.814827	0.000204304
Mono_OpiHi	IFI6	0.235	0.122	5.11217e-09	0.875868	0.000206353
Mono_OpiHi	TMEM127	0.116	0.043	5.34306e-09	0.713365	0.000215673
Mono_OpiHi	IL13RA1	0.276	0.147	5.44651e-09	0.519757	0.000219848
Mono_OpiHi	KTN1	0.333	0.194	5.54614e-09	0.684523	0.00022387
Mono_OpiHi	PSTPIP2	0.228	0.116	5.76244e-09	0.655066	0.000232601
Mono_OpiHi	MAPK1IP1L	0.248	0.128	5.77529e-09	0.370725	0.00023312
Mono_OpiHi	PID1	0.18	0.085	5.89887e-09	1.28892	0.000238108
Mono_OpiHi	FBXW5	0.207	0.1	6.0183e-09	0.662108	0.000242929
Mono_OpiHi	MMP24OS	0.116	0.042	6.04191e-09	0.424285	0.000243882
Mono_OpiHi	EAF1	0.112	0.041	6.179e-09	0.935679	0.000249415
Mono_OpiHi	NRBP1	0.177	0.08	6.18554e-09	0.604153	0.000249679
Mono_OpiHi	APP	0.16	0.07	6.29768e-09	1.09219	0.000254206
Mono_OpiHi	RAB5C	0.401	0.244	6.61831e-09	0.271695	0.000267148
Mono_OpiHi	PDLIM5	0.167	0.074	6.62932e-09	0.632953	0.000267593
Mono_OpiHi	TOP1	0.354	0.208	6.64545e-09	0.467314	0.000268243
Mono_OpiHi	G6PD	0.139	0.057	6.86988e-09	0.973496	0.000277303
Mono_OpiHi	ABI1	0.221	0.109	6.95954e-09	0.273012	0.000280922
Mono_OpiHi	TAP2	0.156	0.068	7.12832e-09	0.907011	0.000287735
Mono_OpiHi	CSF1R	0.282	0.155	7.1288e-09	0.61656	0.000287754
Mono_OpiHi	NUP58	0.16	0.069	7.34703e-09	0.51967	0.000296563
Mono_OpiHi	NDUFA13	0.442	0.272	7.49283e-09	0.250131	0.000302448
Mono_OpiHi	TTYH3	0.146	0.062	7.52557e-09	1.11474	0.00030377
Mono_OpiHi	KIF5B	0.35	0.204	7.80631e-09	0.388332	0.000315102
Mono_OpiHi	DHX15	0.163	0.073	7.88796e-09	0.96756	0.000318398
Mono_OpiHi	BCKDK	0.184	0.086	7.9355e-09	1.04509	0.000320317
Mono_OpiHi	ABCF1	0.177	0.08	7.97014e-09	0.510891	0.000321715
Mono_OpiHi	POLD4	0.177	0.079	8.15413e-09	0.427426	0.000329141
Mono_OpiHi	DCP1A	0.119	0.045	9.1292e-09	0.920638	0.0003685
Mono_OpiHi	MCOLN1	0.153	0.065	9.41608e-09	0.327512	0.00038008
Mono_OpiHi	GPI	0.204	0.1	9.61176e-09	0.687021	0.000387979
Mono_OpiHi	NR4A3	0.299	0.174	1.01719e-08	0.959328	0.00041059
Mono_OpiHi	RAPGEF1	0.167	0.076	1.06646e-08	0.766812	0.000430475
Mono_OpiHi	PMP22	0.19	0.091	1.08453e-08	0.571498	0.000437772
Mono_OpiHi	GPBP1	0.357	0.212	1.13686e-08	0.379555	0.000458892
Mono_OpiHi	SEC61A1	0.156	0.068	1.14166e-08	0.561385	0.000460833
Mono_OpiHi	PLK3	0.184	0.086	1.19752e-08	0.34051	0.000483381
Mono_OpiHi	MICOS10	0.19	0.088	1.21298e-08	0.448691	0.000489621
Mono_OpiHi	NR1H2	0.197	0.095	1.22579e-08	0.485367	0.000494788
Mono_OpiHi	MYD88	0.207	0.102	1.25237e-08	0.612435	0.000505518
Mono_OpiHi	LRRFIP1	0.459	0.297	1.28684e-08	0.322461	0.000519434
Mono_OpiHi	SLAMF8	0.224	0.114	1.3206e-08	0.605579	0.00053306
Mono_OpiHi	STX4	0.224	0.114	1.33675e-08	0.446049	0.000539581
Mono_OpiHi	AFF4	0.207	0.104	1.38843e-08	0.689867	0.000560439
Mono_OpiHi	ANKRD37	0.143	0.059	1.39471e-08	0.767908	0.000562974
Mono_OpiHi	YWHAB	0.565	0.391	1.40522e-08	0.353604	0.000567219
Mono_OpiHi	SMCO4	0.333	0.193	1.42693e-08	0.364402	0.000575981
Mono_OpiHi	COLGALT1	0.133	0.054	1.44197e-08	0.941651	0.000582051
Mono_OpiHi	RAB20	0.286	0.161	1.48275e-08	0.53182	0.000598512
Mono_OpiHi	YME1L1	0.235	0.12	1.48913e-08	0.543218	0.000601087
Mono_OpiHi	BRI3	0.337	0.197	1.49053e-08	0.369948	0.000601651
Mono_OpiHi	NDUFB9	0.357	0.216	1.58324e-08	0.511486	0.000639073
Mono_OpiHi	SNHG15	0.19	0.093	1.58492e-08	1.15555	0.000639755
Mono_OpiHi	CTSA	0.279	0.153	1.62679e-08	0.336539	0.000656654
Mono_OpiHi	CALCOCO2	0.228	0.116	1.73492e-08	0.328294	0.0007003
Mono_OpiHi	XIAP	0.146	0.063	1.74005e-08	0.557702	0.000702369
Mono_OpiHi	C17orf49	0.194	0.09	1.78724e-08	0.375487	0.000721417
Mono_OpiHi	JMJD6	0.153	0.066	1.93104e-08	0.739668	0.000779464
Mono_OpiHi	TFRC	0.245	0.132	1.94355e-08	1.13163	0.000784513
Mono_OpiHi	VDR	0.116	0.045	1.987e-08	1.44241	0.000802054
Mono_OpiHi	MOB1A	0.459	0.303	2.07508e-08	0.271661	0.000837607
Mono_OpiHi	SON	0.446	0.285	2.09574e-08	0.274662	0.000845947
Mono_OpiHi	HTATIP2	0.18	0.085	2.1599e-08	0.641595	0.000871846
Mono_OpiHi	IQSEC1	0.109	0.04	2.17565e-08	0.398689	0.000878202
Mono_OpiHi	PDIA6	0.388	0.239	2.20416e-08	0.404834	0.000889708
Mono_OpiHi	GNA12	0.116	0.045	2.38031e-08	1.21056	0.000960812
Mono_OpiHi	RPN1	0.255	0.136	2.41328e-08	0.477552	0.000974119
Mono_OpiHi	OXSR1	0.136	0.058	2.44116e-08	0.919401	0.000985372
Mono_OpiHi	MAN1A2	0.133	0.055	2.47388e-08	1.00391	0.00099858
Mono_OpiHi	MFSD1	0.296	0.168	2.58742e-08	0.631857	0.00104441
Mono_OpiHi	NFKBIE	0.177	0.083	2.59344e-08	0.492032	0.00104684
Mono_OpiHi	JUND	0.435	0.29	2.92916e-08	0.41366	0.00118235
Mono_OpiHi	HNRNPM	0.344	0.214	2.93015e-08	0.779034	0.00118275
Mono_OpiHi	TAOK1	0.122	0.049	3.11048e-08	0.883429	0.00125554
Mono_OpiHi	G3BP2	0.241	0.126	3.11383e-08	0.360153	0.0012569
Mono_OpiHi	SGPL1	0.119	0.048	3.22044e-08	1.20156	0.00129993
Mono_OpiHi	LEPROT	0.221	0.114	3.24686e-08	0.657678	0.0013106
Mono_OpiHi	ADGRE5	0.293	0.166	3.37099e-08	0.279164	0.0013607
Mono_OpiHi	DYNLT3	0.136	0.057	3.38189e-08	0.63844	0.0013651
Mono_OpiHi	BCL3	0.163	0.074	3.41778e-08	0.498869	0.00137959
Mono_OpiHi	PFKL	0.214	0.109	3.62242e-08	0.541906	0.00146219
Mono_OpiHi	RAD23B	0.214	0.109	3.74072e-08	0.559656	0.00150994
Mono_OpiHi	PSMB9	0.548	0.375	3.78358e-08	0.367398	0.00152724
Mono_OpiHi	PLEKHF2	0.126	0.051	3.79074e-08	0.401488	0.00153013
Mono_OpiHi	CIAO2B	0.156	0.069	3.83782e-08	0.661114	0.00154913
Mono_OpiHi	HSPH1	0.272	0.154	3.85656e-08	1.21145	0.0015567
Mono_OpiHi	VMA21	0.272	0.152	3.86283e-08	0.498279	0.00155923
Mono_OpiHi	CHCHD7	0.19	0.093	3.91792e-08	0.554837	0.00158147
Mono_OpiHi	UFM1	0.252	0.139	4.11719e-08	0.898291	0.0016619
Mono_OpiHi	LPP	0.173	0.082	4.23095e-08	0.607313	0.00170782
Mono_OpiHi	PRPF40A	0.272	0.154	4.23558e-08	0.448247	0.00170969
Mono_OpiHi	BOD1L1	0.156	0.07	4.24329e-08	0.474906	0.00171281
Mono_OpiHi	ADAM17	0.18	0.085	4.28199e-08	0.409927	0.00172843
Mono_OpiHi	COL4A3BP	0.102	0.038	4.4239e-08	0.499283	0.00178571
Mono_OpiHi	PSMD9	0.139	0.059	4.51699e-08	0.377205	0.00182328
Mono_OpiHi	ARRB1	0.109	0.042	4.58637e-08	0.532178	0.00185129
Mono_OpiHi	USP9X	0.153	0.069	4.73805e-08	0.803329	0.00191251
Mono_OpiHi	SNX9	0.207	0.107	4.7497e-08	0.995573	0.00191722
Mono_OpiHi	USP3	0.173	0.083	4.97777e-08	0.939901	0.00200928
Mono_OpiHi	ACTR1A	0.156	0.072	5.57796e-08	1.08398	0.00225154
Mono_OpiHi	MBNL1	0.313	0.189	5.81944e-08	0.611698	0.00234902
Mono_OpiHi	ADCY7	0.116	0.046	5.91967e-08	1.45348	0.00238948
Mono_OpiHi	ST3GAL1	0.139	0.061	6.12547e-08	0.984959	0.00247255
Mono_OpiHi	KLF6	0.629	0.452	6.62175e-08	0.337249	0.00267287
Mono_OpiHi	PAFAH1B2	0.143	0.063	6.80508e-08	0.351853	0.00274687
Mono_OpiHi	TMEM120A	0.133	0.056	6.87114e-08	0.463341	0.00277354
Mono_OpiHi	SIGLEC7	0.109	0.042	6.96565e-08	0.944448	0.00281169
Mono_OpiHi	SUSD6	0.187	0.092	7.4019e-08	0.350235	0.00298778
Mono_OpiHi	NSD1	0.139	0.061	7.50334e-08	0.776401	0.00302872
Mono_OpiHi	STARD3NL	0.18	0.088	7.58585e-08	0.66759	0.00306203
Mono_OpiHi	IGF2R	0.122	0.05	7.72492e-08	0.40578	0.00311816
Mono_OpiHi	MT-ND1	0.915	0.696	7.96742e-08	0.296923	0.00321605
Mono_OpiHi	BCL10	0.143	0.062	8.68245e-08	0.341885	0.00350467
Mono_OpiHi	MTHFS	0.139	0.06	8.87775e-08	0.261522	0.00358351
Mono_OpiHi	RER1	0.286	0.167	1.08416e-07	0.42631	0.00437623
Mono_OpiHi	DEK	0.381	0.236	1.13977e-07	0.282582	0.00460068
Mono_OpiHi	PIM1	0.187	0.092	1.19089e-07	0.467592	0.00480704
Mono_OpiHi	FLII	0.153	0.07	1.20682e-07	0.433314	0.00487134
Mono_OpiHi	SEC13	0.214	0.112	1.21846e-07	0.473517	0.0049183
Mono_OpiHi	MYO9B	0.221	0.117	1.23626e-07	0.342286	0.00499017
Mono_OpiHi	SARNP	0.136	0.059	1.26208e-07	0.604057	0.0050944
Mono_OpiHi	TRMT6	0.102	0.039	1.27028e-07	0.829233	0.0051275
Mono_OpiHi	SRSF10	0.262	0.147	1.27345e-07	0.390914	0.0051403
Mono_OpiHi	ZBTB43	0.122	0.052	1.27914e-07	1.08049	0.00516326
Mono_OpiHi	HOOK3	0.18	0.089	1.28356e-07	0.824181	0.00518108
Mono_OpiHi	MAN2A1	0.105	0.042	1.2923e-07	1.33559	0.00521639
Mono_OpiHi	EHBP1L1	0.133	0.058	1.36085e-07	0.804737	0.00549308
Mono_OpiHi	UBXN4	0.344	0.212	1.44351e-07	0.478129	0.00582671
Mono_OpiHi	LMAN2	0.31	0.186	1.47502e-07	0.529455	0.00595392
Mono_OpiHi	CD47	0.279	0.168	1.63193e-07	0.803981	0.0065873
Mono_OpiHi	AZI2	0.15	0.07	1.67306e-07	1.10198	0.00675332
Mono_OpiHi	ZNF207	0.31	0.185	1.71299e-07	0.288455	0.0069145
Mono_OpiHi	KPNA4	0.156	0.074	1.77289e-07	0.501177	0.00715627
Mono_OpiHi	CREG1	0.333	0.202	1.87601e-07	0.548582	0.00757252
Mono_OpiHi	IPO7	0.15	0.069	1.92732e-07	0.486332	0.00777963
Mono_OpiHi	MPDU1	0.136	0.061	1.93123e-07	1.29565	0.00779542
Mono_OpiHi	SLC39A1	0.167	0.079	1.94839e-07	0.370201	0.00786467
Mono_OpiHi	RAB21	0.207	0.108	1.99515e-07	0.381524	0.00805342
Mono_OpiHi	CARD19	0.18	0.09	2.01309e-07	0.687314	0.00812584
Mono_OpiHi	RDX	0.167	0.081	2.01499e-07	0.622611	0.00813352
Mono_OpiHi	PITPNB	0.119	0.05	2.15514e-07	1.06772	0.00869924
Mono_OpiHi	ZSWIM6	0.102	0.04	2.19732e-07	0.803078	0.00886949
Mono_OpiHi	SLC25A19	0.109	0.044	2.19978e-07	1.2841	0.0088794
Mono_OpiHi	KIDINS220	0.116	0.048	2.53572e-07	0.596484	0.0102354
Mono_OpiHi	EMD	0.214	0.113	2.58092e-07	0.319454	0.0104179
Mono_OpiHi	DCTN4	0.119	0.051	2.67785e-07	0.79298	0.0108091
Mono_OpiHi	SKIL	0.262	0.149	2.7461e-07	0.250492	0.0110846
Mono_OpiHi	SYK	0.221	0.119	2.88087e-07	0.605107	0.0116286
Mono_OpiHi	KRTCAP2	0.303	0.179	2.88494e-07	0.259201	0.0116451
Mono_OpiHi	NRDC	0.201	0.104	2.96707e-07	0.257867	0.0119766
Mono_OpiHi	CCDC82	0.105	0.042	2.96729e-07	0.52919	0.0119775
Mono_OpiHi	HELZ	0.126	0.055	3.02609e-07	1.16392	0.0122148
Mono_OpiHi	CHIC2	0.173	0.085	3.18083e-07	0.549844	0.0128394
Mono_OpiHi	SOAT1	0.139	0.064	3.26876e-07	1.10161	0.0131944
Mono_OpiHi	MAP3K8	0.347	0.219	3.31343e-07	0.580717	0.0133747
Mono_OpiHi	NFKB2	0.194	0.1	3.38264e-07	0.494842	0.013654
Mono_OpiHi	MAP7D1	0.15	0.07	3.47282e-07	0.562271	0.014018
Mono_OpiHi	SNX27	0.139	0.064	3.61564e-07	0.825733	0.0145946
Mono_OpiHi	ZBTB7A	0.105	0.042	3.81583e-07	0.846426	0.0154026
Mono_OpiHi	RNH1	0.435	0.289	3.95404e-07	0.296916	0.0159605
Mono_OpiHi	CCNK	0.129	0.058	3.99933e-07	0.922022	0.0161433
Mono_OpiHi	NRAS	0.112	0.047	4.02305e-07	0.909412	0.016239
Mono_OpiHi	AP2B1	0.119	0.05	4.05843e-07	0.492492	0.0163819
Mono_OpiHi	GSN	0.412	0.268	4.12019e-07	0.321616	0.0166311
Mono_OpiHi	HNRNPDL	0.497	0.336	4.13171e-07	0.260522	0.0166777
Mono_OpiHi	TPRA1	0.112	0.047	4.17966e-07	1.18132	0.0168712
Mono_OpiHi	PPP3R1	0.116	0.049	4.29996e-07	0.432087	0.0173568
Mono_OpiHi	TMED2	0.347	0.216	4.40992e-07	0.324574	0.0178007
Mono_OpiHi	OGFR	0.18	0.092	4.47045e-07	0.548606	0.018045
Mono_OpiHi	METTL26	0.126	0.054	4.64813e-07	0.391438	0.0187622
Mono_OpiHi	ARF6	0.282	0.169	4.68887e-07	0.580821	0.0189266
Mono_OpiHi	STAT5A	0.116	0.049	4.79603e-07	0.849553	0.0193592
Mono_OpiHi	OSTM1	0.136	0.062	4.80065e-07	0.294282	0.0193778
Mono_OpiHi	MAD2L2	0.187	0.098	4.81928e-07	0.734601	0.019453
Mono_OpiHi	SLC8A1	0.201	0.11	5.02558e-07	0.907995	0.0202857
Mono_OpiHi	RECQL	0.129	0.058	5.07718e-07	1.06733	0.020494
Mono_OpiHi	HGSNAT	0.133	0.06	5.10985e-07	0.964849	0.0206259
Mono_OpiHi	UBN1	0.105	0.043	5.11474e-07	0.516004	0.0206456
Mono_OpiHi	MVP	0.231	0.128	5.1238e-07	0.589363	0.0206822
Mono_OpiHi	CYTH4	0.153	0.073	5.17056e-07	0.316742	0.020871
Mono_OpiHi	CLIP1	0.136	0.062	5.32991e-07	0.937317	0.0215142
Mono_OpiHi	ZNHIT1	0.337	0.213	5.47235e-07	0.29239	0.0220891
Mono_OpiHi	C6orf62	0.252	0.145	5.75066e-07	0.32444	0.0232125
Mono_OpiHi	JARID2	0.197	0.105	5.91919e-07	0.460214	0.0238928
Mono_OpiHi	CAPNS1	0.228	0.128	6.15805e-07	0.721912	0.024857
Mono_OpiHi	RASSF3	0.156	0.076	6.26554e-07	0.578438	0.0252908
Mono_OpiHi	ASGR1	0.109	0.045	6.43798e-07	0.708083	0.0259869
Mono_OpiHi	NUCB1	0.259	0.149	6.46697e-07	0.278495	0.0261039
Mono_OpiHi	CDC40	0.146	0.07	6.52759e-07	0.687638	0.0263486
Mono_OpiHi	CLINT1	0.153	0.075	6.58432e-07	0.898898	0.0265776
Mono_OpiHi	ATG3	0.391	0.253	7.09013e-07	0.28173	0.0286193
Mono_OpiHi	EIF4E2	0.259	0.151	7.40005e-07	0.402312	0.0298703
Mono_OpiHi	EP300	0.122	0.054	7.79323e-07	0.431439	0.0314574
Mono_OpiHi	PRKDC	0.156	0.076	7.85179e-07	0.504066	0.0316938
Mono_OpiHi	LAMP3	0.136	0.062	8.33102e-07	0.575253	0.0336282
Mono_OpiHi	RIF1	0.109	0.046	8.40953e-07	0.63943	0.033945
Mono_OpiHi	VPS35	0.296	0.183	8.55736e-07	0.486642	0.0345418
Mono_OpiHi	NUP98	0.136	0.063	8.84466e-07	0.296756	0.0357015
Mono_OpiHi	TFEB	0.102	0.042	8.92577e-07	1.08187	0.0360289
Mono_OpiHi	DYNC1I2	0.19	0.1	9.426e-07	0.296398	0.0380481
Mono_OpiHi	LSM7	0.364	0.237	9.44952e-07	0.456363	0.038143
Mono_OpiHi	NOTCH2	0.143	0.067	9.49869e-07	0.669771	0.0383415
Mono_OpiHi	PPP2R1A	0.197	0.104	9.57953e-07	0.433878	0.0386678
Mono_OpiHi	SUPT5H	0.139	0.066	9.85699e-07	0.545682	0.0397877
Mono_OpiHi	BEST1	0.146	0.07	1.01243e-06	0.557897	0.0408666
Mono_OpiHi	SETX	0.156	0.077	1.01495e-06	0.501732	0.0409686
Mono_OpiHi	DDX21	0.374	0.252	1.03595e-06	0.395533	0.0418162
Mono_OpiHi	TNFSF10	0.221	0.125	1.05636e-06	0.673615	0.0426401
Mono_OpiHi	CS	0.129	0.059	1.07451e-06	0.564768	0.0433725
Mono_OpiHi	GPR108	0.15	0.072	1.07752e-06	0.417543	0.0434939
Mono_OpiHi	GYPC	0.204	0.111	1.13125e-06	0.52037	0.0456629
Mono_OpiHi	TMEM183A	0.16	0.079	1.13882e-06	0.488186	0.0459686
Mono_OpiHi	LY6E	0.293	0.18	1.15921e-06	0.587536	0.0467915

## Sheet: Table S3
Table S3. Changed CellChat communication pathways from OpiHi monocytes to other cells
Location	Disease	Source	Target	Lligand	Receptor	Ibd_prob	Nc_prob	Diff_prob
colon	CD	Mono_OpiHi	Plasma_cell	IL6	IL6R_IL6ST	3.35856e-07	0	3.35856e-07
colon	CD	Mono_OpiHi	Endothelium	OSM	LIFR_IL6ST	1.07706e-06	0	1.07706e-06
colon	CD	Mono_OpiHi	Fibroblast	OSM	LIFR_IL6ST	3.51866e-06	0	3.51866e-06
colon	CD	Mono_OpiHi	Endothelium	OSM	OSMR_IL6ST	6.82871e-07	0	6.82871e-07
colon	CD	Mono_OpiHi	Fibroblast	OSM	OSMR_IL6ST	4.12376e-06	0	4.12376e-06
colon	CD	Mono_OpiHi	Myeloid	IL1A	IL1R2	1.15607e-05	0	1.15607e-05
colon	CD	Mono_OpiHi	Myeloid	IL1B	IL1R2	4.18671e-05	0	4.18671e-05
colon	CD	Mono_OpiHi	Fibroblast	IL16	CD4	9.01743e-08	0	9.01743e-08
colon	CD	Mono_OpiHi	T_cell	IL16	CD4	1.47213e-07	0	1.47213e-07
colon	CD	Mono_OpiHi	Endothelium	TNF	TNFRSF1A	3.95962e-06	0	3.95962e-06
colon	CD	Mono_OpiHi	Epithelium	TNF	TNFRSF1A	4.02572e-08	0	4.02572e-08
colon	CD	Mono_OpiHi	Fibroblast	TNF	TNFRSF1A	1.83778e-05	0	1.83778e-05
colon	CD	Mono_OpiHi	Myeloid	TNF	TNFRSF1A	2.30289e-06	0	2.30289e-06
colon	CD	Mono_OpiHi	Endothelium	TNF	TNFRSF1B	8.21794e-07	0	8.21794e-07
colon	CD	Mono_OpiHi	Fibroblast	TNF	TNFRSF1B	8.70868e-08	0	8.70868e-08
colon	CD	Mono_OpiHi	Myeloid	TNF	TNFRSF1B	1.32138e-05	0	1.32138e-05
colon	CD	Mono_OpiHi	T_cell	TNF	TNFRSF1B	1.08479e-05	0	1.08479e-05
colon	CD	Mono_OpiHi	Endothelium	TNFSF14	LTBR	1.12622e-08	0	1.12622e-08
colon	CD	Mono_OpiHi	Epithelium	TNFSF14	LTBR	6.39437e-08	0	6.39437e-08
colon	CD	Mono_OpiHi	Fibroblast	TNFSF14	LTBR	6.28216e-08	0	6.28216e-08
colon	CD	Mono_OpiHi	B_cell	TNFSF14	TNFRSF14	5.0157e-09	0	5.0157e-09
colon	CD	Mono_OpiHi	Endothelium	TNFSF14	TNFRSF14	2.39596e-08	0	2.39596e-08
colon	CD	Mono_OpiHi	Epithelium	TNFSF14	TNFRSF14	1.57702e-07	0	1.57702e-07
colon	CD	Mono_OpiHi	Fibroblast	TNFSF14	TNFRSF14	4.96421e-08	0	4.96421e-08
colon	CD	Mono_OpiHi	Myeloid	TNFSF14	TNFRSF14	1.07197e-08	0	1.07197e-08
colon	CD	Mono_OpiHi	Plasma_cell	TNFSF14	TNFRSF14	1.81924e-07	0	1.81924e-07
colon	CD	Mono_OpiHi	T_cell	TNFSF14	TNFRSF14	9.74658e-08	0	9.74658e-08
colon	CD	Mono_OpiHi	Endothelium	TNFSF10	TNFRSF10A	4.59052e-08	0	4.59052e-08
colon	CD	Mono_OpiHi	Endothelium	TNFSF10	TNFRSF10B	1.90264e-07	0	1.90264e-07
colon	CD	Mono_OpiHi	Fibroblast	TNFSF10	TNFRSF10B	5.68944e-07	0	5.68944e-07
colon	CD	Mono_OpiHi	Fibroblast	TNFSF12	TNFRSF12A	2.53205e-07	0	2.53205e-07
colon	CD	Mono_OpiHi	Plasma_cell	TNFSF13B	TNFRSF17	6.14437e-05	0	6.14437e-05
colon	CD	Mono_OpiHi	B_cell	TNFSF13B	TNFRSF13B	8.31923e-08	0	8.31923e-08
colon	CD	Mono_OpiHi	Plasma_cell	TNFSF13B	TNFRSF13B	8.42717e-06	0	8.42717e-06
colon	CD	Mono_OpiHi	B_cell	TNFSF13B	TNFRSF13C	3.58788e-08	0	3.58788e-08
colon	CD	Mono_OpiHi	Plasma_cell	TNFSF13B	TNFRSF13C	6.40441e-08	0	6.40441e-08
colon	UC	Mono_OpiHi	Endothelium	OSM	LIFR_IL6ST	9.91283e-08	0	9.91283e-08
colon	UC	Mono_OpiHi	Fibroblast	OSM	LIFR_IL6ST	7.06109e-08	0	7.06109e-08
colon	UC	Mono_OpiHi	Endothelium	OSM	OSMR_IL6ST	8.14747e-08	0	8.14747e-08
colon	UC	Mono_OpiHi	Fibroblast	OSM	OSMR_IL6ST	2.30309e-07	0	2.30309e-07
colon	UC	Mono_OpiHi	Myeloid	IL1B	IL1R2	6.88349e-08	0	6.88349e-08
colon	UC	Mono_OpiHi	Endothelium	TNF	TNFRSF1A	9.66617e-08	0	9.66617e-08
colon	UC	Mono_OpiHi	Epithelium	TNF	TNFRSF1A	1.21073e-09	0	1.21073e-09
colon	UC	Mono_OpiHi	Fibroblast	TNF	TNFRSF1A	1.84002e-07	0	1.84002e-07
colon	UC	Mono_OpiHi	Myeloid	TNF	TNFRSF1A	8.45296e-09	0	8.45296e-09
colon	UC	Mono_OpiHi	Endothelium	TNF	TNFRSF1B	2.8453e-08	0	2.8453e-08
colon	UC	Mono_OpiHi	Myeloid	TNF	TNFRSF1B	3.70122e-08	0	3.70122e-08
colon	UC	Mono_OpiHi	T_cell	TNF	TNFRSF1B	6.84883e-07	0	6.84883e-07
colon	UC	Mono_OpiHi	Endothelium	TNFSF14	LTBR	3.34051e-09	0	3.34051e-09
colon	UC	Mono_OpiHi	Epithelium	TNFSF14	LTBR	7.1618e-10	0	7.1618e-10
colon	UC	Mono_OpiHi	Fibroblast	TNFSF14	LTBR	6.89718e-09	0	6.89718e-09
colon	UC	Mono_OpiHi	B_cell	TNFSF14	TNFRSF14	2.3025e-08	0	2.3025e-08
colon	UC	Mono_OpiHi	Endothelium	TNFSF14	TNFRSF14	5.14606e-09	0	5.14606e-09
colon	UC	Mono_OpiHi	Epithelium	TNFSF14	TNFRSF14	2.25568e-09	0	2.25568e-09
colon	UC	Mono_OpiHi	Fibroblast	TNFSF14	TNFRSF14	3.84681e-09	0	3.84681e-09
colon	UC	Mono_OpiHi	Myeloid	TNFSF14	TNFRSF14	1.06e-09	0	1.06e-09
colon	UC	Mono_OpiHi	Plasma_cell	TNFSF14	TNFRSF14	3.24852e-08	0	3.24852e-08
colon	UC	Mono_OpiHi	T_cell	TNFSF14	TNFRSF14	4.12059e-08	0	4.12059e-08
colon	UC	Mono_OpiHi	Endothelium	TNFSF10	TNFRSF10A	1.10822e-09	0	1.10822e-09
colon	UC	Mono_OpiHi	Endothelium	TNFSF10	TNFRSF10B	2.86131e-08	0	2.86131e-08
colon	UC	Mono_OpiHi	Fibroblast	TNFSF10	TNFRSF10B	2.08662e-08	0	2.08662e-08
colon	UC	Mono_OpiHi	Plasma_cell	TNFSF13	TNFRSF17	2.02453e-06	0	2.02453e-06
colon	UC	Mono_OpiHi	B_cell	TNFSF13	TNFRSF13B	1.52967e-08	0	1.52967e-08
colon	UC	Mono_OpiHi	Plasma_cell	TNFSF13	TNFRSF13B	1.22414e-08	0	1.22414e-08
colon	UC	Mono_OpiHi	Plasma_cell	TNFSF13B	TNFRSF17	1.33036e-05	0	0.000013303586319886
colon	UC	Mono_OpiHi	B_cell	TNFSF13B	TNFRSF13B	1.02003e-07	0	1.02003e-07
colon	UC	Mono_OpiHi	Plasma_cell	TNFSF13B	TNFRSF13B	8.16595e-08	0	8.16595e-08
colon	UC	Mono_OpiHi	B_cell	TNFSF13B	TNFRSF13C	2.24615e-06	0	2.24615e-06
ileum	CD	Mono_OpiHi	Myeloid	IL1A	IL1R2	3.26423e-08	0	3.26423e-08
ileum	CD	Mono_OpiHi	Myeloid	IL1B	IL1R2	6.16744e-07	0	6.16744e-07
ileum	CD	Mono_OpiHi	Endothelium	TNF	TNFRSF1A	1.76698e-07	0	1.76698e-07
ileum	CD	Mono_OpiHi	Epithelium	TNF	TNFRSF1A	2.45312e-06	0	2.45312e-06
ileum	CD	Mono_OpiHi	Fibroblast	TNF	TNFRSF1A	2.13449e-07	0	2.13449e-07
ileum	CD	Mono_OpiHi	Myeloid	TNF	TNFRSF1A	4.2841e-08	0	4.2841e-08
ileum	CD	Mono_OpiHi	Endothelium	TNF	TNFRSF1B	3.73203e-09	0	3.73203e-09
ileum	CD	Mono_OpiHi	Myeloid	TNF	TNFRSF1B	1.9403e-07	0	1.9403e-07
ileum	CD	Mono_OpiHi	Endothelium	TNFSF10	TNFRSF10B	6.50573e-10	0	6.50573e-10
ileum	CD	Mono_OpiHi	Plasma_cell	TNFSF13B	TNFRSF17	5.11165e-06	0	5.11165e-06
ileum	CD	Mono_OpiHi	B_cell	TNFSF13B	TNFRSF13B	7.78825e-08	0	7.78825e-08
ileum	CD	Mono_OpiHi	Plasma_cell	TNFSF13B	TNFRSF13B	1.96524e-07	0	1.96524e-07
ileum	CD	Mono_OpiHi	B_cell	TNFSF13B	TNFRSF13C	1.78634e-06	0	1.78634e-06
ileum	CD	Mono_OpiHi	T_cell	CD86	CD28	8.50935e-08	0	8.50935e-08
ileum	CD	Mono_OpiHi	Myeloid	CD99	PILRA	1.76698e-07	0	1.76698e-07
ileum	CD	Mono_OpiHi	Endothelium	CD99	CD99	3.9764e-07	0	3.9764e-07
ileum	CD	Mono_OpiHi	Epithelium	CD99	CD99	4.75132e-06	0	4.75132e-06
ileum	CD	Mono_OpiHi	Fibroblast	CD99	CD99	7.8775e-07	0	7.8775e-07
ileum	CD	Mono_OpiHi	T_cell	CD99	CD99	2.73057e-06	0	2.73057e-06
ileum	CD	Mono_OpiHi	Myeloid	CD55	ADGRE5	1.19298e-07	0	1.19298e-07
ileum	CD	Mono_OpiHi	T_cell	CD55	ADGRE5	9.40445e-07	0	9.40445e-07

## Sheet: Table S4
Table S4. Changed CellChat communication pathways from stromal cells to OpiHi monocytes
Location	Disease	Source	Target	Lligand	Receptor	Ibd_prob	Nc_prob	Diff_prob
colon	CD	B_cell	Mono_OpiHi	MIF	CD74_CXCR4	1.03332e-06	0	1.03332e-06
colon	CD	B_cell	Mono_OpiHi	MIF	CD74_CD44	2.02357e-06	0	2.02357e-06
colon	CD	Endothelium	Mono_OpiHi	MIF	CD74_CXCR4	4.31016e-06	0	4.31016e-06
colon	CD	Endothelium	Mono_OpiHi	MIF	CD74_CD44	8.25376e-06	0	8.25376e-06
colon	CD	Endothelium	Mono_OpiHi	IL34	CSF1R	1.27354e-08	0	1.27354e-08
colon	CD	Endothelium	Mono_OpiHi	TNFSF10	TNFRSF10B	3.27715e-07	0	3.27715e-07
colon	CD	Endothelium	Mono_OpiHi	TNFSF12	TNFRSF12A	3.59665e-09	0	3.59665e-09
colon	CD	Endothelium	Mono_OpiHi	SELE	CD44	5.11663e-06	0	5.11663e-06
colon	CD	Endothelium	Mono_OpiHi	SELE	GLG1	1.95452e-07	0	1.95452e-07
colon	CD	Fibroblast	Mono_OpiHi	MIF	CD74_CXCR4	1.84058e-05	0	1.84058e-05
colon	CD	Fibroblast	Mono_OpiHi	MIF	CD74_CD44	3.54504e-05	0	3.54504e-05
colon	CD	Fibroblast	Mono_OpiHi	IL7	IL7R_IL2RG	2.81236e-07	0	2.81236e-07
colon	CD	Fibroblast	Mono_OpiHi	IL6	IL6R_IL6ST	2.45964e-07	0	2.45964e-07
colon	CD	Fibroblast	Mono_OpiHi	IL34	CSF1R	2.82399e-06	0	2.82399e-06
colon	CD	Fibroblast	Mono_OpiHi	TNFSF10	TNFRSF10B	9.49637e-07	0	9.49637e-07
colon	CD	Fibroblast	Mono_OpiHi	TNFSF12	TNFRSF12A	1.81634e-08	0	1.81634e-08
colon	CD	Myeloid	Mono_OpiHi	MIF	CD74_CXCR4	7.78444e-06	0	7.78444e-06
colon	CD	Myeloid	Mono_OpiHi	MIF	CD74_CD44	1.52701e-05	0	1.52701e-05
colon	CD	Myeloid	Mono_OpiHi	IL1A	IL1R1_IL1RAP	1.5055e-07	0	1.5055e-07
colon	CD	Myeloid	Mono_OpiHi	IL1B	IL1R1_IL1RAP	2.18313e-06	0	2.18313e-06
colon	CD	Myeloid	Mono_OpiHi	IL1A	IL1R2	2.62415e-07	0	2.62415e-07
colon	CD	Myeloid	Mono_OpiHi	IL1B	IL1R2	3.80971e-06	0	3.80971e-06
colon	CD	Myeloid	Mono_OpiHi	TNF	TNFRSF1A	1.23596e-08	0	1.23596e-08
colon	CD	Myeloid	Mono_OpiHi	TNF	TNFRSF1B	1.71616e-07	0	1.71616e-07
colon	CD	Plasma_cell	Mono_OpiHi	MIF	CD74_CXCR4	6.99668e-05	0	6.99668e-05
colon	CD	Plasma_cell	Mono_OpiHi	MIF	CD74_CD44	0.000134644	0	0.000134644
colon	CD	Plasma_cell	Mono_OpiHi	IL16	CD4	1.14494e-06	0	1.14494e-06
colon	CD	T_cell	Mono_OpiHi	MIF	CD74_CXCR4	1.9881e-05	0	1.9881e-05
colon	CD	T_cell	Mono_OpiHi	MIF	CD74_CD44	3.81986e-05	0	3.81986e-05
colon	CD	T_cell	Mono_OpiHi	IL16	CD4	5.15541e-07	0	5.15541e-07
colon	CD	T_cell	Mono_OpiHi	TNFSF10	TNFRSF10B	1.18211e-07	0	1.18211e-07
colon	UC	B_cell	Mono_OpiHi	MIF	CD74_CXCR4	1.32822e-05	0	1.32822e-05
colon	UC	B_cell	Mono_OpiHi	MIF	CD74_CD44	1.65783e-05	0	1.65783e-05
colon	UC	B_cell	Mono_OpiHi	IL16	CD4	4.9078e-07	0	4.9078e-07
colon	UC	Endothelium	Mono_OpiHi	MIF	CD74_CXCR4	2.083e-06	0	2.083e-06
colon	UC	Endothelium	Mono_OpiHi	MIF	CD74_CD44	2.60555e-06	0	2.60555e-06
colon	UC	Endothelium	Mono_OpiHi	IL6	IL6R_IL6ST	3.02028e-10	0	3.02028e-10
colon	UC	Endothelium	Mono_OpiHi	IL34	CSF1R	1.50015e-08	0	1.50015e-08
colon	UC	Endothelium	Mono_OpiHi	SELE	CD44	1.29286e-06	0	1.29286e-06
colon	UC	Endothelium	Mono_OpiHi	SELE	GLG1	2.175e-08	0	2.175e-08
colon	UC	Fibroblast	Mono_OpiHi	MIF	CD74_CXCR4	5.34949e-06	0	5.34949e-06
colon	UC	Fibroblast	Mono_OpiHi	MIF	CD74_CD44	6.70267e-06	0	6.70267e-06
colon	UC	Fibroblast	Mono_OpiHi	IL7	IL7R_IL2RG	1.1786e-08	0	1.1786e-08
colon	UC	Fibroblast	Mono_OpiHi	IL6	IL6R_IL6ST	2.22977e-08	0	2.22977e-08
colon	UC	Fibroblast	Mono_OpiHi	IL34	CSF1R	1.76445e-07	0	1.76445e-07
colon	UC	Myeloid	Mono_OpiHi	MIF	CD74_CD44	2.54561e-06	0	2.54561e-06
colon	UC	Plasma_cell	Mono_OpiHi	MIF	CD74_CXCR4	2.67589e-05	0	2.67589e-05
colon	UC	Plasma_cell	Mono_OpiHi	MIF	CD74_CD44	3.37204e-05	0	3.37204e-05
colon	UC	Plasma_cell	Mono_OpiHi	IL16	CD4	3.98132e-07	0	3.98132e-07
colon	UC	T_cell	Mono_OpiHi	MIF	CD74_CXCR4	2.39133e-05	0	2.39133e-05
colon	UC	T_cell	Mono_OpiHi	MIF	CD74_CD44	2.98051e-05	0	2.98051e-05
colon	UC	T_cell	Mono_OpiHi	IL16	CD4	1.61245e-07	0	1.61245e-07
colon	UC	T_cell	Mono_OpiHi	IFNG	IFNGR1_IFNGR2	4.31808e-08	0	4.31808e-08
ileum	CD	B_cell	Mono_OpiHi	MIF	CD74_CD44	1.35358e-05	0	1.35358e-05
ileum	CD	B_cell	Mono_OpiHi	IL16	CD4	4.83889e-08	0	4.83889e-08
ileum	CD	Endothelium	Mono_OpiHi	MIF	CD74_CD44	2.08964e-06	0	2.08964e-06
ileum	CD	Endothelium	Mono_OpiHi	SELE	CD44	2.00077e-07	0	2.00077e-07
ileum	CD	Fibroblast	Mono_OpiHi	MIF	CD74_CD44	4.24166e-06	0	4.24166e-06
ileum	CD	Fibroblast	Mono_OpiHi	IL34	CSF1R	2.71031e-09	0	2.71031e-09
ileum	CD	Myeloid	Mono_OpiHi	MIF	CD74_CD44	6.60267e-06	0	6.60267e-06
ileum	CD	Myeloid	Mono_OpiHi	IL1B	IL1R2	4.20344e-07	0	4.20344e-07
ileum	CD	Myeloid	Mono_OpiHi	TNF	TNFRSF1A	1.01421e-09	0	1.01421e-09
ileum	CD	Myeloid	Mono_OpiHi	TNF	TNFRSF1B	1.05339e-08	0	1.05339e-08
ileum	CD	Plasma_cell	Mono_OpiHi	MIF	CD74_CD44	1.96365e-05	0	1.96365e-05
ileum	CD	Plasma_cell	Mono_OpiHi	IL16	CD4	6.33695e-09	0	6.33695e-09
ileum	CD	T_cell	Mono_OpiHi	MIF	CD74_CD44	2.02966e-05	0	2.02966e-05

## Sheet: Table S5
Table S5.Differential transcription factor activity between IBD monocytes and NC monocytes
TF	CD	UC	NC
ABL1	-0.0500087	0.176776	0.214094
AEBP1	0.0595171	-0.209383	-0.255998
AHR	0.0178117	0.0264934	-0.182788
AHRR	0.061922	-0.320699	-0.143851
AIP	-0.0485131	0.260515	0.10167
AIRE	0.0670959	-0.214761	-0.313944
AP1	-0.000316311	0.21377	-0.251895
APEX1	0.0391119	-0.0263394	-0.300728
AR	-0.109485	0.507258	0.325527
ARID1A	0.0444461	-0.119371	-0.235228
ARID1B	0.0085533	-0.0540317	-0.00827846
ARID3A	0.0492496	-0.142169	-0.248863
ARID3B	-0.0437757	0.101697	0.250583
ARID4A	0.0287191	-0.0853304	-0.142231
ARID4B	-0.056766	0.240036	0.196134
ARID5B	0.0112046	0.0466122	-0.150648
ARNT	0.0399516	0.171206	-0.543116
ARX	0.0409624	-0.0614161	-0.274667
ASCL1	0.00940823	0.192438	-0.309061
ASCL2	-0.123982	0.0829593	0.953919
ASXL1	-0.0157197	0.112794	-0.000852421
ATF1	0.102402	-0.112383	-0.735652
ATF2	-0.00653002	0.236804	-0.226566
ATF3	-0.0264606	0.171374	0.0205841
ATF4	0.00502235	0.274762	-0.369861
ATF5	-0.0426751	0.230533	0.0878065
ATF6	-0.0996669	0.701729	0.0105671
ATF7	-0.0311329	0.0825363	0.166054
ATOH1	0.0581723	-0.245259	-0.214394
ATOH7	0.148008	-0.531152	-0.650996
BACH1	0.0239761	-0.0036826	-0.199193
BACH2	-0.0244514	-0.0482245	0.265046
BARX1	-0.0192575	0.150417	-0.01562
BARX2	0.0337461	0.158243	-0.474988
BATF	0.0243691	-0.0439764	-0.154544
BCL11A	-0.0295015	0.0139776	0.233848
BCL11B	0.028435	-0.0909569	-0.133117
BCL3	0.0640335	-0.201516	-0.303715
BCL6	-0.08937	0.0605759	0.686692
BCLAF1	-0.0659849	0.174359	0.352626
BCOR	-0.0597145	0.188084	0.283039
BHLHA15	0.059829	-0.155835	-0.322418
BHLHE40	-0.00347063	-0.0363031	0.0727025
BHLHE41	0.000510229	-0.133977	0.155222
BMAL1	0.00494371	0.0536057	-0.105816
BMAL2	-0.0120414	0.0403264	0.0542173
BRCA1	0.0129058	-0.0549474	-0.0441449
BRD4	0.0323066	0.101333	-0.39499
BTG2	0.0928016	-0.14593	-0.614181
CAMTA1	0.0373307	-0.00791707	-0.307543
CDX1	0.0466823	-0.122661	-0.250297
CDX2	-0.0721906	0.278932	0.280782
CEBPA	0.107679	-0.235754	-0.633533
CEBPB	-0.0302249	0.352385	-0.163022
CEBPD	0.0718919	-0.134831	-0.449856
CEBPE	0.11951	-0.201871	-0.774342
CEBPG	0.0642904	0.00966341	-0.557393
CEBPZ	0.0194701	0.0926959	-0.275711
CHD4	-0.000780064	-0.00360267	0.0109139
CIITA	-0.116172	0.251663	0.6867
CLOCK	0.0137164	-0.0586235	-0.0466492
CREB1	-0.102689	0.474045	0.307376
CREB3	-0.120608	0.316218	0.647482
CREB3L1	-0.0369524	0.424459	-0.191733
CREB3L3	-0.0100942	0.132007	-0.0714991
CREB5	0.0154449	-0.143364	0.0395921
CREBBP	0.02867	0.0210931	-0.268554
CREBZF	0.0026377	0.125053	-0.171323
CREM	0.0303708	0.20518	-0.502226
CRX	0.0714365	-0.327634	-0.216379
CTBP1	0.0582104	-0.300205	-0.136743
CTBP2	0.0416902	-0.124239	-0.206031
CTCF	-0.0998566	0.421359	0.346073
CTCFL	0.0169794	-0.0690655	-0.0619201
CTNNB1	0.0566878	0.0187149	-0.503618
CUX1	-0.00354404	0.185331	-0.19062
CXXC1	0.0628507	-0.204805	-0.289756
DACH1	0.151004	-0.361292	-0.851899
DAXX	-0.0245453	0.134999	0.0476409
DBP	-0.106618	0.147683	0.729404
DDIT3	-0.099944	0.583985	0.153142
DEAF1	0.0949577	-0.406168	-0.322568
DLX1	-0.0138912	0.0157888	0.0991461
DLX2	-0.0123527	0.0289369	0.0704247
DLX3	0.0553749	-0.129767	-0.315643
DLX4	0.062396	-0.111991	-0.396428
DLX5	0.105097	-0.3169	-0.514973
DMAP1	-0.0137865	0.0851387	0.0156676
DMRT1	0.065676	-0.225833	-0.288703
DMTF1	-0.0381978	0.184451	0.10467
DNMT1	0.0358367	0.13951	-0.47043
DNMT3A	-0.0393481	0.235799	0.0532854
DNMT3B	-0.0259279	0.103356	0.0970634
DOT1L	0.0302076	0.0990561	-0.374457
E2F1	0.0119959	-0.08485	-0.000807034
E2F2	0.0470577	-0.196606	-0.165422
E2F3	0.0527551	-0.191004	-0.22047
E2F4	-0.140804	0.472885	0.632393
E2F5	0.0734709	-0.334811	-0.225105
E2F6	0.0190959	0.0736449	-0.249846
E2F7	-0.0506769	0.278913	0.0981332
E4F1	0.0453376	-0.0233507	-0.357149
EBF1	0.0937317	-0.267597	-0.477183
EBF3	-0.015138	-0.0346508	0.169802
EGR1	0.0269557	0.0753125	-0.318569
EGR2	0.0706974	-0.105297	-0.474885
EGR3	0.0298969	-0.224056	0.0129783
EGR4	0.144584	-0.402743	-0.748022
EHF	-0.0878676	0.342607	0.338062
ELF1	0.0410818	0.245364	-0.641028
ELF2	0.00256153	0.196577	-0.255855
ELF3	-0.0130645	0.0334937	0.0710416
ELF4	0.0656518	-0.0726988	-0.470866
ELF5	-0.0575728	0.236639	0.20703
ELK1	-0.0489144	0.145321	0.242263
ELK3	0.102728	-0.0927722	-0.761771
ELK4	-0.116455	0.309409	0.620332
EMX2	0.0388558	-0.216803	-0.0717279
EN1	0.0871106	-0.477031	-0.171547
ENO1	-0.00658973	0.201465	-0.183974
EOMES	0.101247	-0.187145	-0.636806
EP300	0.0864771	-0.141318	-0.565972
EPAS1	0.025103	0.155035	-0.39778
ERF	-0.034111	-0.037186	0.333918
ERG	0.026262	-0.158201	-0.0345853
ESR1	-0.0060567	0.257704	-0.255475
ESR2	0.025002	0.101018	-0.332593
ESRRA	-0.0349068	0.161302	0.104295
ESRRB	-0.0169623	-0.0119727	0.158284
ESRRG	0.0351095	-0.079902	-0.202956
ETS1	-0.0210877	0.315289	-0.196426
ETS2	0.0167936	0.14298	-0.31287
ETV1	-0.00169395	0.145812	-0.159265
ETV2	-0.013683	0.154176	-0.0674292
ETV3	-0.015799	-0.168469	0.334779
ETV4	0.0510622	-0.00814014	-0.42387
ETV5	0.0300325	-0.16551	-0.0578964
ETV6	0.035633	-0.0696622	-0.219595
ETV7	0.0553557	0.11012	-0.601162
EWSR1	-0.0259976	0.115931	0.08268
EZH2	-0.0530216	0.214334	0.19495
FEV	-0.0210887	0.101042	0.05873
FEZF1	0.00247298	0.138209	-0.185593
FEZF2	0.0175462	-0.143959	0.0224583
FGF2	-0.0290867	0.087038	0.143318
FHL2	0.0122478	0.0357649	-0.146587
FIGLA	0.0572729	-0.231563	-0.247042
FLI1	-0.0455764	0.332143	-0.00856644
FOS	0.0527134	0.125068	-0.596529
FOSB	0.145771	-0.221314	-0.974166
FOSL1	0.0386455	-0.0430379	-0.276881
FOSL2	0.0259967	-0.140204	-0.0537661
FOXA1	-0.116769	0.171753	0.786931
FOXA2	-0.0675301	0.000577315	0.572704
FOXA3	-0.00282355	0.00999517	0.0120711
FOXC1	-0.0947674	0.106597	0.677714
FOXC2	-0.00282147	-0.172902	0.229867
FOXD1	-0.0146169	0.046045	0.0692756
FOXD3	0.069633	-0.235547	-0.310732
FOXE1	0.0444722	-0.174035	-0.215536
FOXF1	0.0900528	-0.260468	-0.494564
FOXF2	-0.0933667	0.394603	0.322832
FOXG1	-0.00872506	0.0353478	0.0319877
FOXH1	-0.0337979	-0.0150309	0.304875
FOXI1	0.0570864	-0.153775	-0.301583
FOXJ1	-0.146737	0.398273	0.771626
FOXL2	0.110723	-0.226004	-0.670992
FOXM1	0.0963657	-0.07224	-0.732201
FOXN1	0.0444509	-0.0592385	-0.306881
FOXN4	-0.170761	0.497442	0.857508
FOXO1	0.0153428	0.223925	-0.396949
FOXO3	0.0399491	-0.0198486	-0.315566
FOXO4	0.125455	-0.415489	-0.57042
FOXO6	0.0194291	-0.124752	-0.0164023
FOXP1	0.0464312	-0.104609	-0.269664
FOXP2	0.0319193	0.0837622	-0.370777
FOXP3	-0.0199222	0.171066	-0.0345665
FOXQ1	0.0499069	-0.00544964	-0.417265
GABPA	-0.0826626	0.147854	0.525801
GATA1	-0.0147652	0.193361	-0.104905
GATA2	-0.036724	0.160219	0.121013
GATA3	0.034928	0.228651	-0.568873
GATA4	-0.025937	0.142729	0.0502512
GATA5	-0.00857021	-0.114657	0.209315
GATA6	-0.0282543	0.0840624	0.139794
GBX2	-0.0820072	0.116701	0.557336
GCM1	-0.0764234	0.45916	0.102086
GFI1	0.0966333	-0.39463	-0.350537
GFI1B	-0.0230878	0.06607	0.117353
GLI1	0.0294374	-0.0466959	-0.194339
GLI2	0.0711571	-0.191261	-0.376414
GLI3	-0.188029	0.666513	0.80278
GLIS3	0.0770255	-0.185539	-0.433057
GRHL2	-0.0732755	0.327705	0.231908
GRHL3	-0.0651644	0.256564	0.24776
GSC	-0.0723796	0.612359	-0.114695
GTF2I	-0.055188	0.363483	0.035721
GTF2IRD1	-0.0441386	0.043816	0.322596
GTF3A	-0.00147985	0.257499	-0.294092
HAND1	-0.0102504	0.140834	-0.0806847
HAND2	0.0627816	-0.100172	-0.413777
HBP1	-0.00887866	0.0328283	0.0362924
HCFC1	-0.0697172	0.137901	0.427736
HDAC1	0.0966123	-0.413831	-0.327491
HDAC3	0.0886301	-0.0955421	-0.638768
HDAC4	-0.0742381	0.129727	0.475856
HDAC5	-0.037179	0.171373	0.111594
HDAC7	0.0659915	-0.408214	-0.0741823
HDAC9	0.0535951	-0.422359	0.0479205
HDGF	0.0901272	-0.131431	-0.608739
HES1	0.034521	-0.0648352	-0.215902
HES6	-0.0398051	0.168154	0.137726
HESX1	0.020688	0.164319	-0.371349
HEY1	-0.0790855	0.218597	0.411178
HEY2	-0.0132232	0.0978966	-0.0043092
HEYL	0.0112083	-0.0263164	-0.063828
HHEX	0.0445821	-0.195353	-0.145894
HIC1	-0.0363617	0.128769	0.155392
HIF1A	0.0498805	0.111875	-0.556764
HIF3A	-0.0207167	-0.190221	0.402439
HINFP	0.0626928	-0.068846	-0.45033
HIPK2	-0.0421405	-0.0743518	0.446358
HIVEP1	-0.0283916	0.203464	-0.00123632
HIVEP2	0.0369219	-0.13988	-0.146917
HIVEP3	0.0938262	-0.367541	-0.358962
HLF	0.0310108	-0.149164	-0.0856691
HLX	-0.0174121	0.33368	-0.249538
HMGA1	0.0244561	0.0038828	-0.212279
HMGA2	-0.0441341	0.119692	0.232196
HMGB2	0.0523668	-0.245086	-0.152767
HNF1A	0.0827079	-0.0316011	-0.664631
HNF1B	0.0989908	-0.222395	-0.57567
HNF4A	0.0772336	-0.00461362	-0.650289
HNF4G	0.0672744	-0.303117	-0.244256
HOPX	0.0403211	0.107992	-0.470972
HOXA1	0.0597631	-0.0822071	-0.409542
HOXA10	0.0202133	-0.0715954	-0.0863659
HOXA11	0.0682706	-0.175251	-0.378884
HOXA13	0.0695499	-0.215962	-0.33335
HOXA2	-0.112659	0.450582	0.419971
HOXA4	0.00208829	0.117424	-0.157572
HOXA5	-0.0327557	0.00596288	0.271024
HOXA7	0.0813155	-0.196376	-0.456577
HOXA9	-0.0597841	0.158362	0.319027
HOXB1	0.0300797	-0.0433268	-0.203805
HOXB13	0.0140537	0.122768	-0.265534
HOXB2	0.0849927	-0.213635	-0.467246
HOXB3	0.0790946	-0.29691	-0.331617
HOXB4	0.0739299	-0.23181	-0.351667
HOXB5	-0.00526576	-0.161195	0.236679
HOXB6	-0.0166029	0.107747	0.0126563
HOXB7	0.0452268	-0.0359862	-0.34116
HOXB9	0.00567698	0.149321	-0.22603
HOXC13	0.0263514	-0.1359	-0.0619023
HOXC6	0.0873755	-0.0486976	-0.683903
HOXC8	0.0975732	-0.269804	-0.507174
HOXD1	0.0356013	-0.0275777	-0.269445
HOXD10	0.048605	-0.0895537	-0.30605
HOXD13	0.0666151	-0.122538	-0.419692
HOXD3	0.0432138	-0.0202286	-0.342834
HOXD4	0.0626689	-0.21087	-0.28701
HOXD8	0.0573838	-0.223879	-0.223017
HR	0.0769798	-0.116375	-0.515036
HSF1	-0.0366552	0.205347	0.0666866
HSF2	-0.0634517	0.216768	0.280611
HSF4	-0.0719987	0.241778	0.323399
HTATIP2	0.0250723	-0.240998	0.0741208
ID1	0.11527	-0.253155	-0.677261
ID2	0.0297445	-0.106655	-0.125541
ID3	0.00171127	0.106781	-0.141696
ID4	-0.0176976	0.0408338	0.101639
IKZF1	-0.00546564	0.0949922	-0.0667189
IKZF2	0.0109225	-0.0837803	0.00703307
IKZF3	-0.0397434	0.133702	0.178232
IKZF4	0.0254714	-0.14938	-0.0383775
ING4	-0.0731873	0.187685	0.397911
INSM1	-0.00275899	0.0359968	-0.0194426
IRF1	0.0558994	-0.088239	-0.369552
IRF2	0.0938114	-0.131067	-0.640455
IRF3	0.0053045	0.151221	-0.225131
IRF4	0.102899	-0.246901	-0.579672
IRF5	0.0961394	-0.259621	-0.507126
IRF6	0.0872888	-0.146361	-0.566858
IRF7	0.0748874	-0.200743	-0.396795
IRF8	0.0206087	0.026391	-0.206416
IRF9	0.0548303	-0.176248	-0.255664
IRX1	0.113857	-0.246241	-0.673502
ISL1	0.057015	-0.261588	-0.172582
JARID2	-0.0441348	0.0596135	0.30375
JDP2	0.146536	-0.369204	-0.804536
JUN	0.0541509	0.117794	-0.600073
JUNB	-0.039724	0.134342	0.177304
JUND	0.070597	-0.041371	-0.550164
KAT2B	-0.0279869	0.0373549	0.193148
KAT5	-0.0237953	0.18331	-0.0162622
KAT6A	0.0368035	-0.00972564	-0.300913
KAT6B	0.109133	-0.266599	-0.609141
KAT7	0.07444	-0.0408775	-0.583382
KCNIP3	0.0484708	-0.140555	-0.244173
KDM2A	0.0569052	-0.159853	-0.292806
KDM5A	-0.0377313	0.146265	0.146184
KDM5B	0.07702	-0.343034	-0.245447
KDM5C	0.035769	-0.120516	-0.160188
KDM5D	-0.0416288	0.15089	0.17377
KLF1	0.0289002	-0.0680596	-0.164336
KLF10	0.0317397	0.024384	-0.298538
KLF11	0.0696102	-0.300955	-0.232644
KLF12	0.0297459	-0.125939	-0.109318
KLF13	0.0412031	-0.201622	-0.109738
KLF15	0.153787	-0.552311	-0.64804
KLF17	-0.076902	0.0902527	0.545485
KLF2	0.0362249	-0.102703	-0.185273
KLF3	-0.0680507	0.174677	0.369788
KLF4	-0.0692602	0.308482	0.220708
KLF5	0.0445417	-0.0447311	-0.324929
KLF6	-0.0524095	0.240631	0.158434
KLF7	0.0136659	-0.0752915	-0.0263702
KLF8	0.0153031	0.171178	-0.333795
KLF9	0.00303046	-0.0586109	0.0440689
KMT2A	-0.0788176	0.248313	0.373516
KMT2B	0.101276	-0.247648	-0.565001
LEF1	0.180367	-0.606827	-0.808802
LHX1	-0.0251714	-0.0937517	0.305583
LHX2	-0.0363012	0.215355	0.0517618
LHX3	0.0587007	-0.157271	-0.311127
LHX4	0.130986	-0.458895	-0.63425
LHX8	0.00957596	-0.13691	0.0817385
LITAF	-0.0253726	0.331467	-0.179311
LMO2	-0.0108793	0.107809	-0.0360152
LMO4	-0.00232602	0.0963922	-0.127332
LMX1A	-0.147512	0.400697	0.775315
LMX1B	0.0225491	0.051995	-0.253384
LRRFIP1	-0.0405358	0.213582	0.0898293
LYL1	0.014653	-0.207246	0.122393
MAF	-0.0503811	0.180172	0.213212
MAFA	0.0930651	-0.374181	-0.344592
MAFB	-0.00114583	0.134441	-0.150377
MAFG	-0.0233538	0.273398	-0.127297
MAFK	0.0654641	-0.112654	-0.421689
MAML1	-0.0611938	0.165419	0.322592
MAX	-0.126848	0.413815	0.584236
MAZ	0.0713722	-0.074525	-0.517263
MBD1	0.040481	-0.0243848	-0.314681
MBD2	-0.0813031	0.212563	0.437194
MECOM	-0.119776	0.380496	0.563867
MECP2	0.020065	-0.117632	-0.030281
MED1	-0.0592146	0.355722	0.0791523
MEF2A	0.020878	0.108472	-0.306453
MEF2B	-0.0567956	0.0844666	0.381654
MEF2C	-0.122167	0.503152	0.438099
MEF2D	0.0463019	-0.0199847	-0.369345
MEIS1	-0.0689444	0.134401	0.425342
MEIS2	0.0576555	-0.335644	-0.0898257
MEOX1	0.0460306	-0.149432	-0.212882
MEOX2	-0.000417748	0.0225275	-0.0232812
MESP2	-0.0178299	0.082662	0.0529495
MITF	-0.010589	0.0793817	-0.00462582
MIXL1	0.0402543	-0.249914	-0.203703
MKX	0.00698061	-0.0461007	-0.00437001
MLX	-0.024167	0.0459706	0.150453
MLXIP	0.0230451	-0.0482774	-0.13818
MLXIPL	-0.0188916	0.0499924	0.10087
MNT	0.0314517	-0.155174	-0.0822559
MNX1	0.0461745	-0.00156844	-0.390196
MSC	-0.0512873	0.27167	0.111942
MSX1	0.0272235	0.0106181	-0.243797
MSX2	0.0410327	-0.00897219	-0.33772
MTA1	0.0668037	-0.0725241	-0.480855
MTA2	-0.0775665	0.297079	0.304816
MTA3	-0.00504079	0.0174809	0.0219826
MTF1	0.144277	-0.461536	-0.675392
MTF2	-0.0347917	0.273263	-0.0300175
MXD1	0.0641141	-0.107257	-0.416654
MXI1	-0.00729252	0.0879913	-0.0428695
MYB	-0.0543409	0.343894	0.051857
MYBL1	-0.0836672	0.310546	0.340578
MYBL2	-0.135489	0.481395	0.577131
MYC	-0.228836	0.592275	1.23768
MYCN	-0.0683324	0.179139	0.366866
MYF5	-0.0279897	0.281881	-0.0980368
MYF6	-0.0637004	0.187104	0.318051
MYOCD	0.0786248	-0.365467	-0.270491
MYOD1	0.0159621	0.206928	-0.381964
MYOG	0.0384378	-0.0787938	-0.232536
MYRF	-0.0175365	0.0852771	0.0473437
MYT1	-0.0291675	0.0566702	0.18017
MZF1	-0.0234185	-0.0662904	0.27779
NAB2	0.0389605	-0.165272	-0.133986
NACC1	-0.0071547	0.119069	-0.0810504
NANOG	-0.115465	0.263263	0.66688
NCOA1	0.0111116	0.13178	-0.251286
NCOA2	0.0362971	-0.164062	-0.112813
NCOA3	0.0186494	0.115943	-0.296428
NCOA6	-0.115519	0.229999	0.706952
NCOR1	0.0171227	-0.0161557	-0.126147
NCOR2	0.0354301	-0.00185766	-0.298621
NEUROD1	-0.0158471	0.115566	-0.00307276
NEUROD2	0.0279162	-0.110994	-0.10485
NEUROD6	-0.0312152	0.151336	0.084818
NEUROG1	0.0335068	-0.0840634	-0.184391
NEUROG2	-0.0752539	0.304548	0.276285
NEUROG3	0.0709047	-0.349445	-0.185887
NFAT5	-0.168976	0.589021	0.733293
NFATC1	0.0736912	0.0143584	-0.642805
NFATC2	0.0368121	-0.0116892	-0.298648
NFATC3	-0.00425999	0.0591022	-0.0342141
NFATC4	0.0747102	-0.173705	-0.427491
NFE2	0.028015	-0.0243663	-0.212568
NFE2L1	0.0335431	-0.13977	-0.133759
NFE2L2	0.039901	0.126348	-0.489264
NFE2L3	0.000297097	0.241484	-0.290109
NFIA	0.056064	-0.260518	-0.165781
NFIB	0.0394858	-0.115092	-0.198206
NFIC	-0.075535	0.291618	0.294071
NFIL3	0.0109868	-0.0906704	0.0146921
NFIX	0.0151551	-0.0297149	-0.093293
NFKB	-0.0111633	0.283879	-0.243287
NFKB1	0.062536	-0.0354644	-0.488752
NFKB2	0.0969629	-0.216234	-0.565788
NFKBIB	0.099995	-0.213935	-0.594271
NFKBIZ	0.0738345	-0.226371	-0.357335
NFX1	0.0833202	-0.106259	-0.580919
NFYA	-0.138495	0.606128	0.454104
NFYB	-0.155113	0.412897	0.825328
NFYC	-0.149293	0.398351	0.793237
NHLH1	-0.0226768	0.0654312	0.114624
NHLH2	0.0519093	-0.176751	-0.230262
NKRF	0.0401748	-0.0095343	-0.329766
NKX2-1	0.0900164	-0.193216	-0.534218
NKX2-2	-0.108312	0.219967	0.65771
NKX2-5	-0.0210006	0.124044	0.0305892
NKX3-1	0.00775682	0.206508	-0.311795
NKX3-2	0.083481	-0.213259	-0.494072
NKX6-1	0.0844608	-0.175986	-0.507565
NKX6-2	-0.0244766	-0.0461819	0.262827
NKX6-3	0.0274316	-0.0961548	-0.118407
NONO	-0.000277147	-0.133761	0.16165
NOTCH1	-0.000333145	0.261428	-0.308509
NOTO	-0.0789173	0.0308753	0.63331
NPAS2	-0.000245241	-0.148686	0.179154
NPAS4	0.0422423	-0.200641	-0.119731
NPM1	-0.0797432	0.0830642	0.57817
NR0B1	0.0105848	-0.081283	0.00692588
NR0B2	-0.0163651	-0.0744016	0.22756
NR1D1	0.00819703	-0.0508313	-0.00906474
NR1D2	-0.0415464	0.169515	0.15089
NR1H2	-0.0229848	0.218106	-0.0645828
NR1H3	-0.0622708	0.355091	0.105855
NR1H4	-0.129991	0.454914	0.56198
NR1I2	-0.0906084	0.41083	0.280087
NR1I3	-0.0560098	0.148321	0.298937
NR2C1	0.00775932	-0.106417	0.060849
NR2C2	0.0387276	0.0827672	-0.4274
NR2E1	-0.0293862	0.175274	0.0407805
NR2E3	0.00694598	-0.0305137	-0.0226386
NR2F1	-0.00484366	0.143386	-0.129633
NR2F2	0.0341539	0.0233141	-0.317763
NR2F6	0.12184	-0.1591	-0.845057
NR3C1	0.138397	-0.388046	-0.712991
NR3C2	0.089195	-0.197376	-0.52229
NR4A1	-0.11121	0.290572	0.598226
NR4A2	-0.0535472	0.227582	0.183635
NR4A3	-0.0838164	0.295273	0.360034
NR5A1	-0.0113401	0.133372	-0.0625457
NR5A2	-0.027009	0.17456	0.0214461
NR6A1	0.00315495	-0.0289702	0.00771248
NRF1	-0.0280438	0.0955588	0.124316
NRG1	0.0552399	0.0188529	-0.491489
NRL	-0.00227107	-0.0361193	0.0622982
NSD2	-0.0212308	0.132248	0.0227734
NUPR1	-0.0222109	-0.00569915	0.195378
OLIG1	0.0154444	-0.0707139	-0.0469227
OLIG2	0.00995062	0.0226936	-0.111516
ONECUT1	0.126366	-0.23989	-0.787276
OTX2	0.0876575	-0.274509	-0.417377
OVOL1	-0.082442	0.270685	0.377647
PA2G4	-0.0122555	0.0527083	0.0412892
PARK7	0.0601929	-0.0651533	-0.433501
PATZ1	-0.0433215	0.138502	0.202895
PAWR	-0.124505	0.237628	0.774165
PAX1	0.0720815	-0.338559	-0.361843
PAX2	-0.00168875	0.084984	-0.0868692
PAX3	-0.0587563	0.234271	0.219898
PAX4	0.0283582	-0.0475935	-0.184108
PAX5	-0.0581172	0.320424	0.111872
PAX6	0.0315731	-0.0993763	-0.149736
PAX7	-0.0147137	0.00569016	0.118156
PAX8	0.0361735	-0.126389	-0.156628
PAX9	0.0328256	-0.161872	-0.0859446
PBRM1	0.0350741	-0.074892	-0.208622
PBX1	0.101738	-0.0483702	-0.806244
PBX2	-0.00261717	0.156061	-0.163633
PDX1	-0.0148021	-0.0331105	0.165115
PEG3	-0.0115357	0.174312	-0.10964
PGR	-0.00323283	0.185208	-0.193116
PHF20	-0.0198496	0.249777	-0.12892
PHF5A	0.00624966	0.0592947	-0.12368
PHOX2A	-0.00241451	0.00467638	0.0149322
PHOX2B	-0.0935734	0.189464	0.568889
PIAS1	0.0454545	-0.0547574	-0.320739
PIN1	0.042257	-0.19585	-0.12556
PITX1	0.0288549	-0.026304	-0.213679
PITX2	-0.028781	0.162626	0.050704
PITX3	0.0692725	-0.281124	-0.253393
PKNOX1	0.00268066	0.0931709	-0.133719
PLAG1	0.0367976	0.119979	-0.455329
PLAGL1	0.0287571	-0.0992341	-0.125995
PLAGL2	0.0666836	-0.220839	-0.303204
PML	-0.00532166	0.0321979	0.00684095
POU1F1	-0.158088	0.42505	0.836119
POU2AF1	-0.0264118	0.0442024	0.171619
POU2F1	0.0630565	-0.211126	-0.283976
POU2F2	-0.0451824	0.199993	0.145466
POU2F3	-0.0223002	0.0438897	0.137081
POU3F1	-0.0946118	0.101143	0.682888
POU3F2	-0.0162291	0.100789	0.0177692
POU3F4	0.0387961	-0.281206	-0.179005
POU4F1	0.0106068	-0.0587554	-0.0200893
POU4F2	0.0281729	-0.108981	-0.109427
POU4F3	0.0643691	-0.315724	-0.356114
POU5F1	-0.0490013	0.179865	0.201862
PPARA	0.0465723	0.12705	-0.546746
PPARD	0.00995362	0.233797	-0.362946
PPARG	-0.0687686	0.341884	0.176756
PPARGC1A	0.0724664	-0.218261	-0.355377
PPARGC1B	-0.0573755	0.163461	0.292502
PRDM1	0.0659187	-0.0360202	-0.516813
PRDM16	0.0617524	-0.216121	-0.301983
PRDM2	-0.0311241	0.20134	0.0244944
PRDM4	-0.00173054	0.128243	-0.138032
PREB	0.0149929	0.22628	-0.396782
PROP1	-0.0090591	0.121447	-0.0677122
PROX1	-0.0140887	0.175351	-0.0892017
PRRX1	-0.0110313	0.216755	-0.16447
PTF1A	0.0932274	-0.302722	-0.431071
PURA	-0.0316085	0.192473	0.0391671
RARA	-0.0243336	0.0409718	0.157821
RARB	0.00830306	0.0514589	-0.131783
RARG	0.031418	-0.0130614	-0.251213
RB1	0.0508142	0.0531541	-0.49476
RBPJ	0.172355	-0.459508	-0.916217
RCOR2	-0.000844328	-0.0392911	0.0539613
REL	0.0383964	-0.000467181	-0.325464
RELA	0.0184677	0.141199	-0.324962
RELB	0.0630243	-0.139394	-0.369128
REST	-0.0987207	0.0859996	0.735811
RFX1	-0.155341	0.296265	0.966159
RFX2	0.0016896	0.0171461	-0.0347657
RFX3	-0.00354694	-0.0462375	0.0851814
RFX5	-0.1495	0.289089	0.925108
RFXANK	-0.150308	0.303407	0.914924
RFXAP	-0.150316	0.302954	0.915526
RLF	-0.129427	0.293346	0.749601
RORA	0.0205793	0.0148809	-0.192458
RORB	0.00282667	0.175922	-0.233508
RORC	0.0939576	-0.306668	-0.432573
RREB1	-0.0471322	0.0901447	0.292841
RUNX1	-0.000833833	0.301383	-0.35184
RUNX2	0.0318981	0.0646025	-0.34778
RUNX3	0.0401381	-0.12049	-0.197316
RXRA	0.0789329	-0.155621	-0.484882
RXRB	0.0809295	-0.291538	-0.339969
RXRG	0.0225368	-0.136222	-0.0291297
SALL1	-0.0253727	0.130843	0.0596143
SALL2	-0.00669608	0.0273332	0.0243045
SALL3	-0.0972816	0.285194	0.486369
SALL4	0.0839403	-0.306647	-0.347541
SATB1	-0.03162	0.0331529	0.229
SATB2	0.161846	-0.343854	-0.964718
SCX	0.0723829	-0.160574	-0.423367
SETBP1	-0.0444273	0.126595	0.226465
SF1	0.017148	-0.0478047	-0.0886713
SFPQ	0.00157362	-0.227027	0.257006
SHOX2	0.169981	-0.585441	-0.746089
SIM2	0.0666048	-0.316512	-0.188598
SIN3A	0.0269373	-0.0719534	-0.143032
SIRT1	0.0723999	-0.204033	-0.371756
SIX1	-0.0966707	0.276618	0.491395
SIX3	0.148071	-0.567965	-0.651679
SIX4	-0.0401652	-0.0439327	0.393359
SKIL	-0.0759836	0.21986	0.383336
SMAD1	0.0398176	-0.0444122	-0.285197
SMAD2	0.00382339	0.124758	-0.181039
SMAD3	-0.0104959	0.290358	-0.25667
SMAD4	0.00131686	0.0978719	-0.127738
SMAD5	0.0216115	-0.119455	-0.0412403
SMAD6	0.00560714	0.111339	-0.180205
SMAD7	0.0196976	-0.062952	-0.0922807
SMAD9	0.00146399	-0.0279824	0.0208939
SMARCA1	-9.61685e-05	0.047982	-0.0563257
SMARCA4	0.0386754	-0.101164	-0.207912
SMARCA5	-0.0340369	0.261065	-0.021901
SMARCB1	-0.11239	0.151448	0.773929
SMARCC1	-0.00224584	0.17359	-0.18766
SNAI1	0.0596414	0.0458254	-0.560984
SNAI2	0.154846	-0.517477	-0.698513
SON	-0.0442618	-0.0593921	0.446553
SOX10	0.0221526	0.0791839	-0.282397
SOX11	0.0336445	0.022223	-0.312138
SOX17	0.0241477	-0.300303	0.152598
SOX18	0.0428	-0.182511	-0.279019
SOX2	-0.0294237	0.100932	0.129633
SOX3	-0.0289964	0.125626	-0.0177755
SOX4	0.0666017	-0.22251	-0.30052
SOX5	0.0573912	-0.209678	-0.237596
SOX6	0.0544789	-0.210155	-0.2123
SOX7	0.119329	-0.439685	-0.593253
SOX9	0.0485447	-0.298858	-0.0562763
SP1	-0.0289999	0.323778	-0.139355
SP2	0.0418689	-0.0185086	-0.333463
SP3	0.0127324	0.237226	-0.390624
SP4	0.0394156	0.137454	-0.498369
SP6	0.0299891	-0.0819282	-0.157065
SP7	0.0966745	-0.208348	-0.572731
SPDEF	-0.031402	-0.0694255	0.349311
SPI1	-0.0174264	0.284386	-0.190712
SPIB	0.0406442	-0.0977507	-0.228694
SPIC	0.0357968	0.158982	-0.49328
SREBF1	-0.00540729	0.188356	-0.178402
SREBF2	-0.02618	0.15592	0.0366047
SRF	-0.0950238	0.322167	0.423167
SRSF2	-0.0534727	0.33836	0.0510759
SRY	-0.0723502	0.234748	0.334756
SSRP1	0.0475633	0.0369019	-0.447803
STAT1	0.0580245	0.0236918	-0.520896
STAT2	0.00610945	0.156152	-0.237837
STAT3	0.0381751	0.286062	-0.664816
STAT4	0.0320964	-0.0421499	-0.222331
STAT5A	0.0347011	0.0739804	-0.382747
STAT5B	-0.0426039	0.230769	0.0869206
STAT6	-0.040518	0.268164	0.0246758
STOX1	0.0327916	-0.189965	-0.0521997
SUPT20H	0.0137137	-0.0489466	-0.0581506
TADA2A	-0.0541856	0.0618684	0.386405
TAF1	-0.0657755	0.399438	0.0827993
TAL1	0.0239381	-0.0273311	-0.170707
TBP	-0.0227819	0.166217	-0.00450962
TBPL1	0.0580131	-0.187398	-0.26941
TBPL2	0.072282	-0.179091	-0.400459
TBR1	0.000208169	-0.0676423	0.0777612
TBX1	-0.0166813	-0.00380723	0.146174
TBX10	-0.0156618	0.037229	0.0886466
TBX15	0.0631369	-0.0286858	-0.501928
TBX18	0.0294738	-0.127914	-0.103856
TBX2	-0.0413011	0.1007	0.230759
TBX20	-0.017976	0.0501508	0.0929078
TBX21	0.102203	-0.384644	-0.409719
TBX3	-0.0810567	0.199869	0.450219
TBX5	-0.097604	0.225108	0.560663
TBX6	0.101063	-0.116685	-0.719153
TBXT	-0.112238	0.468096	0.395542
TCF12	-0.0603383	0.233295	0.234494
TCF15	-0.0386624	0.0958708	0.214106
TCF20	0.00173707	-0.00505866	-0.00872493
TCF21	-0.0281285	0.0276702	0.205884
TCF3	-0.0422115	0.205922	0.11318
TCF4	0.0531306	-0.0173741	-0.430436
TCF7	-0.0681119	0.222406	0.313467
TCF7L1	-0.0475803	0.219632	0.142438
TCF7L2	0.0737598	-0.0364199	-0.582915
TEAD1	0.0200454	0.0828366	-0.268854
TEAD2	-0.0369732	0.150696	0.134471
TEAD4	-0.030358	0.380815	-0.195749
TEF	0.0276343	-0.0114601	-0.220993
TET1	0.0383513	-0.0428106	-0.274654
TFAM	-0.0208253	-0.277121	0.506851
TFAP2A	-0.00529635	0.115659	-0.0927686
TFAP2B	0.145847	-0.37147	-0.795991
TFAP2C	0.00574852	-0.262938	0.264325
TFAP2D	-0.0162901	0.0445031	0.0853186
TFAP4	0.113532	-0.235034	-0.684087
TFCP2	0.0740116	-0.148976	-0.451008
TFDP1	-0.0356274	-0.0887531	0.408206
TFDP2	-0.0124046	0.0179211	0.0839839
TFDP3	0.00457791	0.11465	-0.175408
TFE3	-0.00680655	0.228314	-0.214107
TFEB	0.100547	-0.353183	-0.433126
TGFB1I1	0.0343075	-0.147435	-0.115721
TGIF1	-0.0357056	0.155354	0.118161
THAP11	0.0201866	-0.0139107	-0.154836
THRA	-0.16886	0.531665	0.80061
THRB	-0.079436	0.242885	0.385229
TLX1	0.0380549	0.122357	-0.468837
TLX3	0.0444061	-0.0499141	-0.317605
TOX3	-0.122694	0.277641	0.711139
TP53	-0.0788598	0.408295	0.183349
TP63	0.040671	0.0504721	-0.405441
TP73	-0.013699	0.00595283	0.109228
TRERF1	-0.00249452	-0.185693	0.242324
TRIM28	-0.157224	0.725882	0.470518
TRPS1	-0.00784214	-0.00615977	0.0739226
TSC22D1	0.0397008	-0.0701736	-0.253526
TTF1	0.0649131	-0.163355	-0.35663
TWIST1	0.0206517	-0.0693107	-0.0928092
TWIST2	0.079949	-0.172661	-0.473217
UBTF	-0.0131488	0.0803327	0.0159766
USF1	-0.0370209	0.183156	0.0962192
USF2	-0.01846	0.171186	-0.0471247
UTF1	-0.0310065	0.0171423	0.242858
VDR	0.0664225	-0.0292148	-0.529195
VENTX	0.0247412	-0.0926224	-0.0997706
VEZF1	0.0133233	-0.182964	0.104767
VHL	0.0616832	-0.327652	-0.133543
VSX2	-0.184974	0.740574	0.688638
WT1	0.00789421	0.198818	-0.303803
WWTR1	-0.0695197	0.229628	0.31682
XBP1	-0.0462534	0.456047	-0.150377
YAP1	-0.0586202	0.223971	0.231009
YBX1	-0.0746842	0.255683	0.329642
YBX3	0.0243694	-0.0348523	-0.165413
YY1	0.0122016	0.147178	-0.278878
ZBED1	-0.211333	0.427347	1.28548
ZBTB14	-0.0678693	0.0373601	0.531779
ZBTB16	-0.062354	0.113313	0.394497
ZBTB17	0.0193265	0.145413	-0.337273
ZBTB18	0.0123516	0.00884941	-0.115415
ZBTB32	-0.043665	0.172399	0.165444
ZBTB33	-0.0218756	0.0204726	0.161363
ZBTB4	-0.167196	0.299885	1.06251
ZBTB7A	0.0995341	-0.134463	-0.685002
ZBTB7B	-0.0383157	0.173769	0.118392
ZEB1	0.0298849	-0.0684858	-0.172189
ZEB2	0.113128	-0.223522	-0.694362
ZFHX3	0.049583	-0.0793327	-0.326527
ZFP42	0.0282128	-0.0911542	-0.130996
ZFP64	0.0500907	-0.275704	-0.0969774
ZFPM1	0.0493279	-0.0394449	-0.371863
ZFPM2	0.0405033	-0.236105	-0.0627304
ZFX	-0.00595934	0.0623229	-0.0236207
ZGLP1	0.0863745	-0.265091	-0.417699
ZGPAT	0.0705231	-0.193325	-0.368573
ZHX2	-0.0648115	0.177615	0.338785
ZIC1	-0.0802371	0.320134	0.300035
ZIC2	0.0197884	-0.0428681	-0.11697
ZKSCAN7	0.00772987	-0.00654322	-0.0578412
ZMYND8	-0.0848513	-0.0137893	0.736887
ZNF143	-0.0907906	0.413465	0.278496
ZNF148	-0.0438474	0.123584	0.225127
ZNF160	-0.0233515	-0.0362618	0.24146
ZNF202	-0.021139	-0.0364814	0.222935
ZNF217	0.0588442	-0.214054	-0.266623
ZNF219	-0.0525333	0.127939	0.293692
ZNF236	0.0395665	-0.0828545	-0.237283
ZNF24	-0.0338242	0.0901588	0.179827
ZNF263	0.0024811	-0.0943631	0.0913111
ZNF300	0.0721952	-0.199342	-0.375604
ZNF331	0.0927236	-0.403069	-0.307289
ZNF335	0.0892028	0.0359896	-0.800274
ZNF350	0.0707213	-0.143239	-0.429904
ZNF354C	0.0842114	-0.177521	-0.50362
ZNF362	-0.00847317	0.151071	-0.107967
ZNF382	0.00927301	-0.150544	0.100548
ZNF384	0.10978	-0.341476	-0.525462
ZNF395	-0.00793615	-0.110356	0.198809
ZNF410	0.0581761	-0.118033	-0.353401
ZNF423	0.0716542	-0.343681	-0.297685
ZNF436	-0.00340765	0.031557	-0.00864741
ZNF699	-0.0517484	0.218282	0.179438
ZNF76	-0.0565301	0.267077	0.161927
ZNF804A	-0.0156874	0.255291	-0.170828
ZNF91	0.0724578	-0.284805	-0.276056
ZXDC	-0.0147348	0.105759	-0.000836973

## Sheet: Table S6
Table S6.Differential transcription factor activity between OpiHi monocytes and OpiLo monocytes
TF	OpiLo	OpiHi
ABL1	-0.0745988	0.0745988
AEBP1	0.101588	-0.101588
AHR	-0.124235	0.124235
AHRR	0.1278	-0.1278
AIP	0.0221184	-0.0221184
AIRE	0.0461999	-0.0461999
AP1	-0.144498	0.144498
APEX1	-0.129108	0.129108
AR	-0.173324	0.173324
ARID1A	-0.0962126	0.0962126
ARID1B	-0.0156416	0.0156416
ARID3A	-0.168349	0.168349
ARID3B	-0.0421114	0.0421114
ARID4A	0.0254193	-0.0254193
ARID4B	0.155319	-0.155319
ARID5B	-0.00113667	0.00113667
ARNT	-0.289543	0.289543
ARX	0.0121784	-0.0121784
ASCL1	-0.139175	0.139175
ASCL2	0.207459	-0.207459
ASXL1	-0.063365	0.063365
ATF1	-0.136347	0.136347
ATF2	-0.127991	0.127991
ATF3	-0.0147614	0.0147614
ATF4	-0.14338	0.14338
ATF5	-0.054979	0.054979
ATF6	-0.136773	0.136773
ATF7	0.0329313	-0.0329313
ATOH1	0.0309733	-0.0309733
ATOH7	0.0702108	-0.0751588
BACH1	-0.113226	0.113226
BACH2	0.0089056	-0.0089056
BARX1	-0.123919	0.123919
BARX2	-0.113685	0.113685
BATF	-0.06304	0.06304
BCL11A	0.0625277	-0.0625277
BCL11B	0.0156858	-0.0156858
BCL3	0.0170334	-0.0170334
BCL6	0.102799	-0.102799
BCLAF1	-0.0516443	0.0516443
BCOR	0.00408713	-0.00408713
BHLHA15	-0.0435436	0.0435436
BHLHE40	0.154183	-0.154183
BHLHE41	0.146162	-0.146162
BMAL1	-0.170053	0.170053
BMAL2	-0.0671058	0.0671058
BRCA1	-0.166449	0.166449
BRD4	-0.0755492	0.0755492
BTG2	-0.072412	0.072412
CAMTA1	-0.098617	0.098617
CDX1	-0.265981	0.265981
CDX2	-0.129646	0.129646
CEBPA	-0.0759266	0.0759266
CEBPB	-0.234699	0.234699
CEBPD	-0.0595088	0.0595088
CEBPE	-0.137098	0.137098
CEBPG	-0.156053	0.156053
CEBPZ	-0.190502	0.190502
CHD4	-0.105341	0.105341
CIITA	0.0324101	-0.0324101
CLOCK	-0.0973877	0.0973877
CREB1	-0.146897	0.146897
CREB3	0.0813379	-0.0813379
CREB3L1	-0.0716392	0.0716392
CREB3L3	-0.0106449	0.0106449
CREB5	0.0678659	-0.0678659
CREBBP	-0.219011	0.219011
CREBZF	-0.103173	0.103173
CREM	-0.262635	0.262635
CRX	-0.0207778	0.0207778
CTBP1	0.135423	-0.135423
CTBP2	-0.0948135	0.0948135
CTCF	-0.120027	0.120027
CTCFL	0.0118352	-0.0118352
CTNNB1	-0.151253	0.151253
CUX1	-0.148902	0.148902
CXXC1	-0.043808	0.043808
DACH1	-0.123969	0.123969
DAXX	0.0830972	-0.0830972
DBP	0.0687955	-0.0687955
DDIT3	-0.186119	0.186119
DEAF1	0.136465	-0.136465
DLX1	-0.0202371	0.0202371
DLX2	0.157302	-0.157302
DLX3	0.0119772	-0.0119772
DLX4	-0.125812	0.125812
DLX5	-0.0219685	0.0219685
DMAP1	-0.16446	0.16446
DMRT1	-0.0496756	0.0496756
DMTF1	-0.0130259	0.0130259
DNMT1	-0.228597	0.228597
DNMT3A	0.0822847	-0.0822847
DNMT3B	-0.026502	0.026502
DOT1L	-0.216484	0.216484
E2F1	-0.045908	0.045908
E2F2	-0.0665737	0.0665737
E2F3	-0.097093	0.097093
E2F4	-0.051886	0.051886
E2F5	0.133172	-0.133172
E2F6	-0.227481	0.227481
E2F7	0.0369575	-0.0369575
E4F1	-0.112206	0.112206
EBF1	-0.0585122	0.0585122
EBF3	-0.123365	0.123365
EGR1	-0.137928	0.137928
EGR2	-0.167	0.167
EGR3	-0.0195164	0.0195164
EGR4	-0.164684	0.164684
EHF	-0.0201208	0.0201208
ELF1	-0.257369	0.257369
ELF2	-0.134889	0.134889
ELF3	-0.0363146	0.0363146
ELF4	-0.0936876	0.0936876
ELF5	0.0187797	-0.0187797
ELK1	-0.0530434	0.0530434
ELK3	-0.197969	0.197969
ELK4	0.00949081	-0.00949081
EMX2	0.0374485	-0.0374485
EN1	0.0758984	-0.0758984
ENO1	0.0743764	-0.0743764
EOMES	-0.0396771	0.0396771
EP300	-0.172156	0.172156
EPAS1	-0.179989	0.179989
ERF	0.111954	-0.111954
ERG	-0.0392714	0.0392714
ESR1	-0.34034	0.34034
ESR2	-0.202863	0.202863
ESRRA	0.0413357	-0.0413357
ESRRB	-0.123164	0.123164
ESRRG	-0.18334	0.18334
ETS1	-0.187998	0.187998
ETS2	-0.163219	0.163219
ETV1	-0.0812194	0.0812194
ETV2	-0.139686	0.139686
ETV3	0.176817	-0.176817
ETV4	-0.135401	0.135401
ETV5	0.0407502	-0.0407502
ETV6	-0.130741	0.130741
ETV7	-0.151863	0.151863
EWSR1	-0.103085	0.103085
EZH2	-0.0826154	0.0826154
FEV	0.0747975	-0.0747975
FEZF1	-0.0443372	0.0443372
FEZF2	-0.0241209	0.0241209
FGF2	-0.00838894	0.00838894
FHL2	-0.200039	0.200039
FIGLA	0.0309196	-0.0362107
FLI1	-0.151818	0.151818
FOS	-0.125796	0.125796
FOSB	-0.108885	0.108885
FOSL1	-0.0713085	0.0713085
FOSL2	0.0745769	-0.0745769
FOXA1	0.163465	-0.163465
FOXA2	0.000962552	-0.000962552
FOXA3	0.0312495	-0.0312495
FOXC1	0.136864	-0.136864
FOXC2	0.0318539	-0.0318539
FOXD1	-0.311083	0.311083
FOXD3	-0.0432895	0.0432895
FOXE1	0.0488248	-0.0488248
FOXF1	0.0853662	-0.0943534
FOXF2	-0.0802907	0.0802907
FOXG1	-0.00453793	0.00453793
FOXH1	0.00854795	-0.00854795
FOXI1	0.00633	-0.00633
FOXJ1	0.0354902	-0.0354902
FOXL2	-0.033324	0.033324
FOXM1	-0.177417	0.177417
FOXN1	-0.0819107	0.0819107
FOXN4	0.0333733	-0.0333733
FOXO1	-0.176303	0.176303
FOXO3	-0.0726479	0.0726479
FOXO4	0.0427752	-0.0427752
FOXO6	0.0506777	-0.0506777
FOXP1	0.0323954	-0.0323954
FOXP2	-0.0458246	0.0458246
FOXP3	-0.105268	0.105268
FOXQ1	-0.246788	0.246788
GABPA	0.0115748	-0.0115748
GATA1	-0.207111	0.207111
GATA2	0.0101086	-0.0101086
GATA3	-0.220351	0.220351
GATA4	-0.0937223	0.0937223
GATA5	-0.0545228	0.0545228
GATA6	-0.103897	0.103897
GBX2	0.0180399	-0.0180399
GCM1	-0.0871779	0.0871779
GFI1	0.0252518	-0.0252518
GFI1B	0.0870058	-0.0870058
GLI1	0.0146234	-0.0146234
GLI2	-0.0715275	0.0715275
GLI3	0.0458184	-0.0458184
GLIS3	-0.0611296	0.0611296
GRHL2	-0.041383	0.041383
GRHL3	-0.197063	0.197063
GSC	0.128581	-0.128581
GTF2I	-0.0815452	0.0815452
GTF2IRD1	-0.00935489	0.00935489
GTF3A	-0.105678	0.105678
HAND1	-0.159754	0.159754
HAND2	-0.0654641	0.0654641
HBP1	0.0593619	-0.0593619
HCFC1	0.103783	-0.103783
HDAC1	-0.0471728	0.0471728
HDAC3	-0.267628	0.267628
HDAC4	0.10665	-0.10665
HDAC5	-0.0402297	0.0402297
HDAC7	0.0653093	-0.0653093
HDAC9	0.174331	-0.174331
HDGF	-0.204333	0.204333
HES1	-0.0294434	0.0294434
HES6	0.00315412	-0.00315412
HESX1	-0.368108	0.368108
HEY1	0.103183	-0.103183
HEY2	0.0179931	-0.0179931
HEYL	-0.184801	0.184801
HHEX	-0.0334908	0.0334908
HIC1	0.0997538	-0.0997538
HIF1A	-0.248957	0.248957
HIF3A	0.241439	-0.241439
HINFP	-0.153796	0.153796
HIPK2	0.155307	-0.155307
HIVEP1	0.0212537	-0.0212537
HIVEP2	-0.0347088	0.0347088
HIVEP3	-0.0266599	0.0266599
HLF	-0.0618984	0.0618984
HLX	0.142134	-0.142134
HMGA1	-0.191024	0.191024
HMGA2	-0.0312704	0.0312704
HMGB2	-0.0610296	0.0610296
HNF1A	-0.173948	0.173948
HNF1B	-0.122893	0.122893
HNF4A	-0.265961	0.265961
HNF4G	-0.0601605	0.0598916
HOPX	-0.117865	0.117865
HOXA1	-0.00235754	0.00235754
HOXA10	-0.00543857	0.00543857
HOXA11	0.0557734	-0.0557734
HOXA13	-0.0208053	0.0208053
HOXA2	-0.17014	0.17014
HOXA4	-0.1326	0.1326
HOXA5	0.0079855	-0.0079855
HOXA7	-0.137021	0.137021
HOXA9	0.0402597	-0.0402597
HOXB1	0.0311894	-0.0311894
HOXB13	-0.0718153	0.0718153
HOXB2	-0.00672395	0.00672395
HOXB3	0.0466855	-0.0466855
HOXB4	0.0301381	-0.0301381
HOXB5	0.0898538	-0.0898538
HOXB6	-0.0424233	0.0424233
HOXB7	-0.096041	0.096041
HOXB9	-0.0251826	0.0251826
HOXC13	0.0277579	-0.0277579
HOXC6	-0.131437	0.131437
HOXC8	-0.100448	0.100448
HOXD1	-0.252133	0.252133
HOXD10	-0.176466	0.176466
HOXD13	-0.0415933	0.0415933
HOXD3	-0.115979	0.115979
HOXD4	-0.0257501	0.0242383
HOXD8	-0.0173571	0.0173571
HR	-0.266291	0.266291
HSF1	0.0217685	-0.0217685
HSF2	0.0371381	-0.0371381
HSF4	0.0573519	-0.0573519
HTATIP2	0.0471265	-0.0471265
ID1	-0.232535	0.232535
ID2	-0.125744	0.125744
ID3	-0.0806561	0.0806561
ID4	0.0119728	-0.0119728
IKZF1	-0.0535619	0.0535619
IKZF2	-0.033093	0.033093
IKZF3	0.0105247	-0.0105247
IKZF4	0.103434	-0.103434
ING4	0.00357734	-0.00357734
INSM1	-0.056496	0.056496
IRF1	-0.236721	0.236721
IRF2	-0.24857	0.24857
IRF3	-0.209888	0.209888
IRF4	-0.126726	0.126726
IRF5	-0.156768	0.156768
IRF6	-0.0393387	0.0393387
IRF7	0.0189005	-0.0189005
IRF8	-0.193847	0.193847
IRF9	-0.181593	0.181593
IRX1	-0.208622	0.208622
ISL1	0.0200376	-0.0200376
JARID2	-0.0721378	0.0721378
JDP2	-0.0805206	0.0805206
JUN	-0.224027	0.224027
JUNB	-0.0631005	0.0631005
JUND	-0.153567	0.153567
KAT2B	-0.0999381	0.0999381
KAT5	-0.143445	0.143445
KAT6A	0.0644037	-0.0644037
KAT6B	0.0163262	-0.0163262
KAT7	-0.224609	0.224609
KCNIP3	-0.151459	0.151459
KDM2A	-0.140276	0.140276
KDM5A	-0.0881625	0.0881625
KDM5B	0.0355113	-0.0355113
KDM5C	0.0157797	-0.0157797
KDM5D	-0.0774653	0.0774653
KLF1	-0.108832	0.108832
KLF10	-0.175804	0.175804
KLF11	0.0149009	-0.0149009
KLF12	0.0790704	-0.0790704
KLF13	0.0860011	-0.0860011
KLF15	0.043325	-0.043325
KLF17	0.0851163	-0.0851163
KLF2	-0.113548	0.113548
KLF3	-0.00589831	0.00589831
KLF4	-0.0148922	0.0148922
KLF5	-0.167317	0.167317
KLF6	0.0838369	-0.0838369
KLF7	-0.106897	0.106897
KLF8	-0.119226	0.119226
KLF9	-0.0528631	0.0528631
KMT2A	-0.00366105	0.00366105
KMT2B	0.0330446	-0.0330446
LEF1	-0.109206	0.109206
LHX1	0.0584315	-0.0619285
LHX2	0.00886238	-0.00886238
LHX3	-0.130461	0.130461
LHX4	0.0403319	-0.0546277
LHX8	0.055977	-0.055977
LITAF	-0.191852	0.191852
LMO2	-0.0698385	0.0698385
LMO4	0.00757417	-0.0146926
LMX1A	0.127619	-0.127619
LMX1B	0.0959472	-0.0959472
LRRFIP1	-0.101082	0.101082
LYL1	0.0516994	-0.0516994
MAF	-0.0198488	0.0198488
MAFA	-0.113084	0.113084
MAFB	-0.0525925	0.0525925
MAFG	-0.137006	0.137006
MAFK	-0.011607	0.011607
MAML1	0.131032	-0.131032
MAX	0.0631239	-0.0631239
MAZ	-0.208294	0.208294
MBD1	-0.195957	0.195957
MBD2	-0.0887437	0.0887437
MECOM	0.0213605	-0.0213605
MECP2	0.0284024	-0.0284024
MED1	-0.0177061	0.0177061
MEF2A	-0.235053	0.235053
MEF2B	0.0810116	-0.0810116
MEF2C	-0.0518513	0.0518513
MEF2D	-0.091151	0.091151
MEIS1	-0.0679369	0.0679369
MEIS2	0.00770606	-0.00770606
MEOX1	-0.159007	0.159007
MEOX2	-0.145107	0.145107
MESP2	0.064041	-0.064041
MITF	-0.16956	0.16956
MIXL1	0.0436776	-0.064917
MKX	-0.0196026	0.0196026
MLX	-0.0221119	0.0221119
MLXIP	-0.146399	0.146399
MLXIPL	-0.0802765	0.0802765
MNT	-0.100611	0.100611
MNX1	-0.0365471	0.0365471
MSC	-0.115677	0.115677
MSX1	-0.0259534	0.0259534
MSX2	-0.0689648	0.0689648
MTA1	-0.168703	0.168703
MTA2	0.0127774	-0.0127774
MTA3	-0.0856015	0.0856015
MTF1	-0.0592665	0.0592665
MTF2	-0.0656906	0.0656906
MXD1	-0.0798221	0.0798221
MXI1	0.0311828	-0.0311828
MYB	-0.140907	0.140907
MYBL1	-0.100253	0.100253
MYBL2	-0.0485453	0.0485453
MYC	0.0826495	-0.0826495
MYCN	-0.0038746	0.0038746
MYF5	-0.170956	0.170956
MYF6	0.105717	-0.105717
MYOCD	0.153839	-0.153839
MYOD1	-0.292976	0.292976
MYOG	-0.247003	0.247003
MYRF	-0.014108	0.014108
MYT1	-0.0400132	0.0400132
MZF1	0.0548554	-0.0548554
NAB2	-0.00120159	0.00120159
NACC1	0.0454697	-0.0454697
NANOG	0.0899238	-0.0899238
NCOA1	-0.243807	0.243807
NCOA2	-0.136211	0.136211
NCOA3	-0.161223	0.161223
NCOA6	0.117121	-0.117121
NCOR1	-0.241788	0.241788
NCOR2	-0.236302	0.236302
NEUROD1	-0.138518	0.138518
NEUROD2	-0.0875631	0.0875631
NEUROD6	-0.0502309	0.0502309
NEUROG1	-0.128564	0.128564
NEUROG2	-0.0351209	0.0351209
NEUROG3	0.030312	-0.030312
NFAT5	0.0101389	-0.0101389
NFATC1	-0.232042	0.232042
NFATC2	-0.152341	0.152341
NFATC3	-0.0157666	0.0157666
NFATC4	-0.0991993	0.0991993
NFE2	-0.093738	0.093738
NFE2L1	0.0102558	-0.0105247
NFE2L2	-0.188717	0.188717
NFE2L3	-0.047725	0.047725
NFIA	0.0109926	-0.0109926
NFIB	-0.160869	0.160869
NFIC	0.0540867	-0.0540867
NFIL3	-0.047057	0.047057
NFIX	0.0694009	-0.0694009
NFKB	-0.211131	0.211131
NFKB1	-0.162606	0.162606
NFKB2	0.0230498	-0.0230498
NFKBIB	-0.107802	0.107802
NFKBIZ	-0.0984883	0.0984883
NFX1	-0.18983	0.18983
NFYA	-0.0763145	0.0763145
NFYB	0.0700251	-0.0700251
NFYC	0.124972	-0.124972
NHLH1	0.0894522	-0.0894522
NHLH2	-0.171062	0.171062
NKRF	-0.10182	0.10182
NKX2-1	-0.0629517	0.0629517
NKX2-2	0.0553715	-0.0553715
NKX2-5	-0.0241278	0.0241278
NKX3-1	-0.266418	0.266418
NKX3-2	0.0451557	-0.0451557
NKX6-1	-0.051505	0.051505
NKX6-2	0.0658742	-0.0658742
NKX6-3	-0.0733037	0.0733037
NONO	-0.14369	0.14369
NOTCH1	-0.230692	0.230692
NOTO	0.0101927	-0.0101927
NPAS2	0.0641616	-0.0641616
NPAS4	0.0312776	-0.0312776
NPM1	0.0352394	-0.0352394
NR0B1	-0.12753	0.12753
NR0B2	-0.0548718	0.0548718
NR1D1	0.0357996	-0.0357996
NR1D2	0.00372888	-0.00372888
NR1H2	-0.0449656	0.0449656
NR1H3	-0.073369	0.073369
NR1H4	0.0634585	-0.0634585
NR1I2	-0.0345982	0.0345982
NR1I3	-0.0402243	0.0402243
NR2C1	0.0543911	-0.0543911
NR2C2	-0.0204054	0.0204054
NR2E1	0.0470367	-0.0470367
NR2E3	0.0162239	-0.0162239
NR2F1	-0.0763422	0.0763422
NR2F2	-0.124899	0.124899
NR2F6	-0.148317	0.148317
NR3C1	-0.0615919	0.0615919
NR3C2	-0.291268	0.291268
NR4A1	0.018547	-0.018547
NR4A2	0.00381693	-0.00381693
NR4A3	-0.0843273	0.0843273
NR5A1	-0.104237	0.104237
NR5A2	-0.0375478	0.0375478
NR6A1	-0.0180497	0.0180497
NRF1	0.0106456	-0.0106456
NRG1	-0.171067	0.171067
NRL	-0.0464734	0.0464734
NSD2	-0.125394	0.125394
NUPR1	-0.162303	0.162303
OLIG1	0.106182	-0.106182
OLIG2	-0.134734	0.134734
ONECUT1	-0.206779	0.206779
OTX2	0.0167086	-0.0167086
OVOL1	-0.0038043	0.0038043
PA2G4	-0.0709649	0.0709649
PARK7	-0.0307014	0.0307014
PATZ1	-0.174164	0.174164
PAWR	0.0661622	-0.0661622
PAX1	0.0510498	-0.0759005
PAX2	-0.0402705	0.0402705
PAX3	-0.254642	0.254642
PAX4	-0.0446662	0.0446662
PAX5	-0.0478266	0.0478266
PAX6	-0.129586	0.129586
PAX7	0.0414682	-0.0414682
PAX8	-0.0578487	0.0578487
PAX9	0.109092	-0.109092
PBRM1	-0.123399	0.123399
PBX1	-0.32771	0.32771
PBX2	-0.158841	0.158841
PDX1	-0.199827	0.199827
PEG3	-0.10697	0.10697
PGR	0.00540455	-0.00540455
PHF20	-0.169878	0.169878
PHF5A	0.0226882	-0.0226882
PHOX2A	-0.0929851	0.0929851
PHOX2B	0.110766	-0.110766
PIAS1	-0.183817	0.183817
PIN1	0.0947492	-0.0947492
PITX1	0.0360458	-0.0360458
PITX2	-0.164317	0.164317
PITX3	-0.0511249	0.0511249
PKNOX1	-0.102632	0.102632
PLAG1	-0.0995965	0.0995965
PLAGL1	-0.0992145	0.0992145
PLAGL2	-0.0446522	0.0446522
PML	-0.156447	0.156447
POU1F1	0.0273178	-0.0273178
POU2AF1	0.0903998	-0.0903998
POU2F1	-0.188958	0.188958
POU2F2	-0.00484993	0.00484993
POU2F3	-0.01893	0.01893
POU3F1	0.121119	-0.121119
POU3F2	-0.0867728	0.0867728
POU3F4	0.111751	-0.139641
POU4F1	-0.0372816	0.0372816
POU4F2	0.0458105	-0.0458105
POU4F3	0.126334	-0.148237
POU5F1	0.00169667	-0.00169667
PPARA	-0.142884	0.142884
PPARD	-0.115656	0.115656
PPARG	-0.073865	0.073865
PPARGC1A	-0.0276643	0.0276643
PPARGC1B	-0.0437537	0.0437537
PRDM1	-0.0724387	0.0724387
PRDM16	0.0477793	-0.0498763
PRDM2	0.0600792	-0.0600792
PRDM4	-0.0901657	0.0901657
PREB	-0.312427	0.312427
PROP1	-0.0313546	0.0313546
PROX1	-0.174866	0.174866
PRRX1	-0.16471	0.16471
PTF1A	-0.0427446	0.0427446
PURA	0.040594	-0.040594
RARA	-0.0155284	0.0155284
RARB	-0.175341	0.175341
RARG	-0.0677605	0.0677605
RB1	-0.251604	0.251604
RBPJ	-0.164316	0.164316
RCOR2	-0.0510025	0.0510025
REL	-0.0956433	0.0956433
RELA	-0.182431	0.182431
RELB	-0.0164048	0.0164048
REST	0.0609516	-0.0609516
RFX1	0.108968	-0.108968
RFX2	-0.0380911	0.0380911
RFX3	-0.0153442	0.0153442
RFX5	0.0797843	-0.0797843
RFXANK	0.082769	-0.082769
RFXAP	0.0790352	-0.0790352
RLF	0.0865141	-0.0865141
RORA	-0.163516	0.163516
RORB	-0.166684	0.166684
RORC	-0.0782302	0.0782302
RREB1	0.0583021	-0.0583021
RUNX1	-0.0871738	0.0871738
RUNX2	-0.159338	0.159338
RUNX3	-0.0875459	0.0875459
RXRA	-0.190472	0.190472
RXRB	-0.0602636	0.0602636
RXRG	0.0274818	-0.0274818
SALL1	-0.081395	0.081395
SALL2	-0.148692	0.148692
SALL3	0.042678	-0.042678
SALL4	-0.00379777	0.00379777
SATB1	0.0326459	-0.0326459
SATB2	-0.0413486	0.0413486
SCX	-0.0470465	0.0470465
SETBP1	0.141938	-0.141938
SF1	-0.0459535	0.0459535
SFPQ	-0.078628	0.078628
SHOX2	0.143831	-0.143831
SIM2	-0.00192836	0.00192836
SIN3A	-0.0937924	0.0937924
SIRT1	-0.105929	0.105929
SIX1	0.00309346	-0.00309346
SIX3	0.121053	-0.127384
SIX4	0.100098	-0.100098
SKIL	0.138519	-0.138519
SMAD1	-0.0362197	0.0362197
SMAD2	0.00225962	-0.00225962
SMAD3	-0.0903929	0.0903929
SMAD4	0.0343805	-0.0343805
SMAD5	0.022204	-0.022204
SMAD6	0.120933	-0.120933
SMAD7	0.00270885	-0.00270885
SMAD9	0.0934482	-0.0934482
SMARCA1	0.0139701	-0.0139701
SMARCA4	-0.138009	0.138009
SMARCA5	-0.139233	0.139233
SMARCB1	0.13343	-0.13343
SMARCC1	-0.125474	0.125474
SNAI1	-0.1253	0.1253
SNAI2	-0.00852354	0.00852354
SON	0.0329483	-0.0329483
SOX10	0.00440869	-0.00440869
SOX11	0.00174614	-0.00174614
SOX17	0.25909	-0.25909
SOX18	0.0505487	-0.0807628
SOX2	-0.021941	0.021941
SOX3	0.00959144	-0.0267714
SOX4	-0.153675	0.153675
SOX5	0.0942601	-0.0942601
SOX6	-0.0904698	0.0904698
SOX7	0.129004	-0.149827
SOX9	0.0191944	-0.0191944
SP1	-0.258765	0.258765
SP2	-0.160948	0.160948
SP3	-0.244097	0.244097
SP4	-0.250783	0.250783
SP6	-0.12116	0.12116
SP7	-0.154068	0.154068
SPDEF	-0.0338399	0.0338399
SPI1	-0.252303	0.252303
SPIB	-0.044654	0.044654
SPIC	-0.0698931	0.0698931
SREBF1	-0.309773	0.309773
SREBF2	-0.137081	0.137081
SRF	-0.164054	0.164054
SRSF2	-0.092813	0.092813
SRY	0.0953343	-0.0953343
SSRP1	-0.198471	0.198471
STAT1	-0.28198	0.28198
STAT2	-0.256913	0.256913
STAT3	-0.247886	0.247886
STAT4	-0.0513547	0.0513547
STAT5A	-0.21716	0.21716
STAT5B	-0.00981508	0.00981508
STAT6	-0.171702	0.171702
STOX1	-0.00923271	0.00923271
SUPT20H	-0.0090788	0.0090788
TADA2A	-0.00769777	0.00769777
TAF1	-0.117622	0.117622
TAL1	-0.105658	0.105658
TBP	-0.0392331	0.0392331
TBPL1	-0.155389	0.155389
TBPL2	-0.118827	0.118827
TBR1	-0.0505717	0.0505717
TBX1	0.105754	-0.105754
TBX10	-0.0124605	0.0124605
TBX15	-0.125742	0.125742
TBX18	0.0760009	-0.0803498
TBX2	0.205259	-0.205259
TBX20	-0.0398664	0.0398664
TBX21	-0.00259203	0.00259203
TBX3	0.166276	-0.166276
TBX5	-0.0249426	0.0249426
TBX6	-0.131857	0.131857
TBXT	0.194241	-0.194241
TCF12	-0.0792043	0.0792043
TCF15	0.0655561	-0.0655561
TCF20	0.0605016	-0.0605016
TCF21	0.147785	-0.147785
TCF3	-0.0471657	0.0471657
TCF4	-0.149616	0.149616
TCF7	-0.116885	0.116885
TCF7L1	-0.0702217	0.0702217
TCF7L2	-0.184975	0.184975
TEAD1	-0.177742	0.177742
TEAD2	0.0300408	-0.0300408
TEAD4	-0.213392	0.213392
TEF	0.0139242	-0.0139242
TET1	-0.187898	0.187898
TFAM	0.0154165	-0.0154165
TFAP2A	-0.172614	0.172614
TFAP2B	0.0130676	-0.0130676
TFAP2C	0.233417	-0.233417
TFAP2D	0.0200314	-0.0200314
TFAP4	-0.189321	0.189321
TFCP2	0.0020044	-0.0020044
TFDP1	-0.065238	0.065238
TFDP2	0.0467664	-0.0467664
TFDP3	-0.0610991	0.0610991
TFE3	-0.0865849	0.0865849
TFEB	0.0540805	-0.0540805
TGFB1I1	-0.0824455	0.0824455
TGIF1	0.0542006	-0.0542006
THAP11	-0.192642	0.192642
THRA	-0.0462346	0.0462346
THRB	0.0676671	-0.0676671
TLX1	-0.137406	0.137406
TLX3	-0.106435	0.106435
TOX3	0.105632	-0.105632
TP53	-0.144558	0.144558
TP63	-0.322977	0.322977
TP73	-0.12748	0.12748
TRERF1	0.127523	-0.127523
TRIM28	0.0611296	-0.0611296
TRPS1	0.00708197	-0.00708197
TSC22D1	-0.157412	0.157412
TTF1	-0.0742837	0.0742837
TWIST1	0.0676132	-0.0676132
TWIST2	0.0336974	-0.0336974
UBTF	-0.00373378	0.00373378
USF1	-0.040947	0.040947
USF2	-0.160497	0.160497
UTF1	-0.0497871	0.0497871
VDR	-0.089264	0.089264
VENTX	-0.156631	0.156631
VEZF1	-0.0678739	0.0678739
VHL	0.0926611	-0.0926611
VSX2	-0.00606341	0.00606341
WT1	-0.18229	0.18229
WWTR1	-0.0656734	0.0656734
XBP1	-0.0222254	0.0222254
YAP1	-0.0154792	0.0154792
YBX1	-0.113179	0.113179
YBX3	-0.0385078	0.0385078
YY1	-0.163738	0.163738
ZBED1	0.106393	-0.106393
ZBTB14	0.199784	-0.199784
ZBTB16	0.0849507	-0.0849507
ZBTB17	-0.17223	0.17223
ZBTB18	-0.133151	0.133151
ZBTB32	-0.0412969	0.0412969
ZBTB33	-0.122347	0.122347
ZBTB4	0.221928	-0.221928
ZBTB7A	0.011189	-0.011189
ZBTB7B	-0.0763421	0.0763421
ZEB1	-0.00247678	0.00247678
ZEB2	-0.127744	0.127744
ZFHX3	-0.162836	0.162836
ZFP42	0.0533698	-0.0533698
ZFP64	-0.008562	0.008562
ZFPM1	-0.112264	0.112264
ZFPM2	0.0797596	-0.0797596
ZFX	-0.0184485	0.0184485
ZGLP1	-0.194466	0.194466
ZGPAT	-0.104184	0.104184
ZHX2	0.10365	-0.10365
ZIC1	-0.055482	0.055482
ZIC2	0.162524	-0.162524
ZKSCAN7	-0.0422202	0.0422202
ZMYND8	0.210224	-0.210224
ZNF143	0.0239092	-0.0239092
ZNF148	-0.14219	0.14219
ZNF160	0.168785	-0.168785
ZNF202	-0.0443266	0.0443266
ZNF217	-0.0576636	0.0527629
ZNF219	-0.013885	0.013885
ZNF236	-0.0634063	0.0634063
ZNF24	0.086038	-0.086038
ZNF263	-0.000413088	0.000413088
ZNF300	0.0531363	-0.0531363
ZNF331	0.0888341	-0.0888341
ZNF335	-0.117092	0.117092
ZNF350	-0.153983	0.153983
ZNF354C	-0.0907879	0.0907879
ZNF362	-0.106261	0.106261
ZNF382	0.035121	-0.035121
ZNF384	-0.0193113	0.0193113
ZNF395	-0.029657	0.029657
ZNF410	-0.0257196	0.0257196
ZNF423	0.0593949	-0.0730213
ZNF436	0.0131274	-0.0131274
ZNF699	-0.083423	0.083423
ZNF76	0.0222384	-0.0222384
ZNF804A	-0.200852	0.200852
ZNF91	-0.0358001	0.0358001
ZXDC	-0.0622267	0.0622267

## Sheet: Table S7
Table S7. The detailed cohort information of 132 intestinal samples from GSE12251, GSE16879, GSE23597
Study_accession	Sample_ID	Sample_disease	Sample_location	Treatment	Response
GSE12251	GSM307886	UC	colon	TNFa	1
GSE12251	GSM307887	UC	colon	TNFa	0
GSE12251	GSM307888	UC	colon	TNFa	1
GSE12251	GSM307889	UC	colon	TNFa	1
GSE12251	GSM307890	UC	colon	TNFa	1
GSE12251	GSM307891	UC	colon	TNFa	0
GSE12251	GSM307892	UC	colon	TNFa	0
GSE12251	GSM307893	UC	colon	TNFa	0
GSE12251	GSM307894	UC	colon	TNFa	1
GSE12251	GSM307895	UC	colon	TNFa	1
GSE12251	GSM307896	UC	colon	TNFa	1
GSE12251	GSM307897	UC	colon	TNFa	1
GSE12251	GSM307898	UC	colon	TNFa	0
GSE12251	GSM307899	UC	colon	TNFa	1
GSE12251	GSM307900	UC	colon	TNFa	1
GSE12251	GSM307901	UC	colon	TNFa	0
GSE12251	GSM307902	UC	colon	TNFa	0
GSE12251	GSM307903	UC	colon	TNFa	0
GSE12251	GSM307904	UC	colon	TNFa	0
GSE12251	GSM307905	UC	colon	TNFa	0
GSE12251	GSM307906	UC	colon	TNFa	1
GSE12251	GSM307907	UC	colon	TNFa	1
GSE12251	GSM307908	UC	colon	TNFa	0
GSE16879	GSM422963	UC	colon	TNFa	1
GSE16879	GSM422965	UC	colon	TNFa	1
GSE16879	GSM422967	UC	colon	TNFa	1
GSE16879	GSM422969	UC	colon	TNFa	1
GSE16879	GSM422971	UC	colon	TNFa	1
GSE16879	GSM422973	UC	colon	TNFa	1
GSE16879	GSM422975	UC	colon	TNFa	1
GSE16879	GSM422977	UC	colon	TNFa	1
GSE16879	GSM422979	UC	colon	TNFa	0
GSE16879	GSM422981	UC	colon	TNFa	0
GSE16879	GSM422983	UC	colon	TNFa	0
GSE16879	GSM422985	UC	colon	TNFa	0
GSE16879	GSM422987	UC	colon	TNFa	0
GSE16879	GSM422989	UC	colon	TNFa	0
GSE16879	GSM422991	UC	colon	TNFa	0
GSE16879	GSM422993	UC	colon	TNFa	0
GSE16879	GSM422995	UC	colon	TNFa	0
GSE16879	GSM422997	UC	colon	TNFa	0
GSE16879	GSM422999	UC	colon	TNFa	0
GSE16879	GSM423001	UC	colon	TNFa	0
GSE16879	GSM423003	UC	colon	TNFa	0
GSE16879	GSM423005	UC	colon	TNFa	0
GSE16879	GSM423007	UC	colon	TNFa	0
GSE16879	GSM423009	UC	colon	TNFa	0
GSE16879	GSM423011	CD	colon	TNFa	1
GSE16879	GSM423014	CD	colon	TNFa	1
GSE16879	GSM423016	CD	colon	TNFa	1
GSE16879	GSM423018	CD	colon	TNFa	1
GSE16879	GSM423020	CD	colon	TNFa	1
GSE16879	GSM423022	CD	colon	TNFa	1
GSE16879	GSM423024	CD	colon	TNFa	1
GSE16879	GSM423026	CD	colon	TNFa	1
GSE16879	GSM423028	CD	colon	TNFa	1
GSE16879	GSM423030	CD	colon	TNFa	1
GSE16879	GSM423032	CD	colon	TNFa	1
GSE16879	GSM423034	CD	colon	TNFa	0
GSE16879	GSM423036	CD	colon	TNFa	0
GSE16879	GSM423038	CD	colon	TNFa	0
GSE16879	GSM423040	CD	colon	TNFa	0
GSE16879	GSM423042	CD	colon	TNFa	0
GSE16879	GSM423044	CD	colon	TNFa	0
GSE16879	GSM423046	CD	colon	TNFa	0
GSE16879	GSM423054	CD	ileum	TNFa	1
GSE16879	GSM423056	CD	ileum	TNFa	1
GSE16879	GSM423058	CD	ileum	TNFa	1
GSE16879	GSM423060	CD	ileum	TNFa	1
GSE16879	GSM423062	CD	ileum	TNFa	1
GSE16879	GSM423064	CD	ileum	TNFa	1
GSE16879	GSM423066	CD	ileum	TNFa	1
GSE16879	GSM423068	CD	ileum	TNFa	1
GSE16879	GSM423070	CD	ileum	TNFa	0
GSE16879	GSM423072	CD	ileum	TNFa	0
GSE16879	GSM423074	CD	ileum	TNFa	0
GSE16879	GSM423076	CD	ileum	TNFa	0
GSE16879	GSM423078	CD	ileum	TNFa	0
GSE16879	GSM423080	CD	ileum	TNFa	0
GSE16879	GSM423082	CD	ileum	TNFa	0
GSE16879	GSM423084	CD	ileum	TNFa	0
GSE16879	GSM423086	CD	ileum	TNFa	0
GSE16879	GSM423088	CD	ileum	TNFa	0
GSE23597	GSM578714	UC	colon	IFX	0
GSE23597	GSM578716	UC	colon	IFX	1
GSE23597	GSM578717	UC	colon	IFX	1
GSE23597	GSM578719	UC	colon	IFX	1
GSE23597	GSM578721	UC	colon	IFX	1
GSE23597	GSM578723	UC	colon	IFX	1
GSE23597	GSM578732	UC	colon	IFX	1
GSE23597	GSM578733	UC	colon	IFX	1
GSE23597	GSM578735	UC	colon	IFX	1
GSE23597	GSM578736	UC	colon	IFX	1
GSE23597	GSM578738	UC	colon	IFX	0
GSE23597	GSM578742	UC	colon	IFX	1
GSE23597	GSM578744	UC	colon	IFX	1
GSE23597	GSM578746	UC	colon	IFX	1
GSE23597	GSM578747	UC	colon	IFX	1
GSE23597	GSM578749	UC	colon	IFX	1
GSE23597	GSM578750	UC	colon	IFX	1
GSE23597	GSM578752	UC	colon	IFX	1
GSE23597	GSM578753	UC	colon	IFX	1
GSE23597	GSM578758	UC	colon	IFX	0
GSE23597	GSM578759	UC	colon	IFX	0
GSE23597	GSM578763	UC	colon	IFX	1
GSE23597	GSM578765	UC	colon	IFX	1
GSE23597	GSM578766	UC	colon	IFX	1
GSE23597	GSM578767	UC	colon	IFX	1
GSE23597	GSM578769	UC	colon	IFX	1
GSE23597	GSM578770	UC	colon	IFX	1
GSE23597	GSM578777	UC	colon	IFX	1
GSE23597	GSM578778	UC	colon	IFX	1
GSE23597	GSM578780	UC	colon	IFX	0
GSE23597	GSM578781	UC	colon	IFX	0
GSE23597	GSM578783	UC	colon	IFX	0
GSE23597	GSM578784	UC	colon	IFX	0
GSE23597	GSM578789	UC	colon	IFX	0
GSE23597	GSM578791	UC	colon	IFX	1
GSE23597	GSM578793	UC	colon	IFX	0
GSE23597	GSM578794	UC	colon	IFX	0
GSE23597	GSM578798	UC	colon	IFX	1
GSE23597	GSM578799	UC	colon	IFX	1
GSE23597	GSM578801	UC	colon	IFX	1
GSE23597	GSM578802	UC	colon	IFX	1
GSE23597	GSM578805	UC	colon	IFX	1
GSE23597	GSM578806	UC	colon	IFX	1
GSE23597	GSM578808	UC	colon	IFX	1
GSE23597	GSM578809	UC	colon	IFX	1
GSE23597	GSM578810	UC	colon	IFX	1
GSE23597	GSM578816	UC	colon	IFX	1
GSE23597	GSM578817	UC	colon	IFX	0
GSE23597	GSM578825	UC	colon	IFX	1

## Sheet: Table S8
Table S8. The AUC of the anti-TNF response prediction models built by different number of top marker genes of OpiHi monocytes
Treatment	Disease	Top_gene_num	AUC
aTNF	CD	80	0.965944
aTNF	CD	120	0.965944
aTNF	CD	70	0.962848
aTNF	CD	90	0.959752
aTNF	CD	110	0.959752
aTNF	CD	130	0.95356
aTNF	CD	140	0.95356
aTNF	CD	100	0.950464
aTNF	CD	150	0.950464
aTNF	CD	50	0.947368
aTNF	CD	160	0.947368
aTNF	CD	40	0.944272
aTNF	CD	30	0.941176
aTNF	CD	60	0.941176
aTNF	CD	170	0.93808
aTNF	CD	210	0.93808
aTNF	CD	190	0.934985
aTNF	CD	200	0.934985
aTNF	CD	180	0.931889
aTNF	CD	220	0.931889
aTNF	CD	230	0.928793
aTNF	CD	250	0.925697
aTNF	CD	260	0.925697
aTNF	CD	290	0.925697
aTNF	CD	300	0.925697
aTNF	CD	240	0.922601
aTNF	CD	280	0.919505
aTNF	CD	320	0.919505
aTNF	CD	330	0.919505
aTNF	CD	340	0.919505
aTNF	CD	350	0.919505
aTNF	CD	270	0.916409
aTNF	CD	310	0.916409
aTNF	CD	370	0.913313
aTNF	CD	380	0.913313
aTNF	CD	360	0.910217
aTNF	CD	450	0.910217
aTNF	CD	460	0.910217
aTNF	CD	470	0.907121
aTNF	CD	390	0.904025
aTNF	CD	400	0.904025
aTNF	CD	410	0.904025
aTNF	CD	510	0.904025
aTNF	CD	440	0.900929
aTNF	CD	480	0.900929
aTNF	CD	490	0.900929
aTNF	CD	500	0.900929
aTNF	CD	520	0.900929
aTNF	CD	420	0.897833
aTNF	CD	430	0.897833
aTNF	CD	530	0.897833
aTNF	CD	600	0.897833
aTNF	CD	610	0.897833
aTNF	CD	640	0.897833
aTNF	CD	660	0.897833
aTNF	CD	700	0.897833
aTNF	CD	550	0.894737
aTNF	CD	560	0.894737
aTNF	CD	570	0.894737
aTNF	CD	580	0.894737
aTNF	CD	590	0.894737
aTNF	CD	620	0.894737
aTNF	CD	630	0.894737
aTNF	CD	680	0.894737
aTNF	CD	690	0.894737
aTNF	CD	650	0.891641
aTNF	CD	670	0.891641
aTNF	CD	710	0.891641
aTNF	CD	540	0.888545
aTNF	CD	720	0.888545
aTNF	CD	730	0.882353
aTNF	CD	20	0.879257
aTNF	CD	10	0.876161
aTNF	CD	740	0.876161
aTNF	CD	750	0.876161
aTNF	CD	760	0.876161
aTNF	CD	770	0.876161
aTNF	CD	800	0.876161
aTNF	CD	780	0.873065
aTNF	CD	790	0.869969
aTNF	CD	810	0.869969
aTNF	CD	820	0.869969
aTNF	CD	830	0.869969
aTNF	CD	840	0.866873
aTNF	CD	850	0.863777
aTNF	CD	860	0.863777
aTNF	CD	870	0.863777
aTNF	CD	880	0.860681
aTNF	CD	890	0.860681
aTNF	CD	900	0.860681
aTNF	CD	910	0.857585
aTNF	CD	920	0.854489
aTNF	UC	60	0.821862
aTNF	UC	50	0.820963
aTNF	UC	70	0.820063
aTNF	UC	650	0.818713
aTNF	UC	660	0.818264
aTNF	UC	80	0.817814
aTNF	UC	520	0.817814
aTNF	UC	510	0.817364
aTNF	UC	540	0.817364
aTNF	UC	640	0.817364
aTNF	UC	680	0.816914
aTNF	UC	500	0.816464
aTNF	UC	630	0.816464
aTNF	UC	420	0.815565
aTNF	UC	530	0.815565
aTNF	UC	560	0.815565
aTNF	UC	670	0.815565
aTNF	UC	490	0.815115
aTNF	UC	550	0.815115
aTNF	UC	620	0.815115
aTNF	UC	690	0.814665
aTNF	UC	580	0.814665
aTNF	UC	380	0.814215
aTNF	UC	410	0.814215
aTNF	UC	700	0.814215
aTNF	UC	100	0.813765
aTNF	UC	570	0.813765
aTNF	UC	590	0.813765
aTNF	UC	610	0.813765
aTNF	UC	90	0.813315
aTNF	UC	360	0.813315
aTNF	UC	390	0.813315
aTNF	UC	400	0.813315
aTNF	UC	710	0.813315
aTNF	UC	440	0.812865
aTNF	UC	600	0.812865
aTNF	UC	370	0.812416
aTNF	UC	430	0.812416
aTNF	UC	470	0.812416
aTNF	UC	870	0.812416
aTNF	UC	480	0.811966
aTNF	UC	350	0.811516
aTNF	UC	720	0.811516
aTNF	UC	860	0.811516
aTNF	UC	900	0.811516
aTNF	UC	910	0.811516
aTNF	UC	880	0.811066
aTNF	UC	890	0.811066
aTNF	UC	340	0.810166
aTNF	UC	450	0.810166
aTNF	UC	460	0.810166
aTNF	UC	840	0.809717
aTNF	UC	850	0.809717
aTNF	UC	110	0.809267
aTNF	UC	330	0.808817
aTNF	UC	810	0.808367
aTNF	UC	820	0.808367
aTNF	UC	770	0.807917
aTNF	UC	800	0.807917
aTNF	UC	920	0.807917
aTNF	UC	320	0.807467
aTNF	UC	310	0.807018
aTNF	UC	730	0.807018
aTNF	UC	740	0.807018
aTNF	UC	760	0.807018
aTNF	UC	780	0.807018
aTNF	UC	790	0.807018
aTNF	UC	830	0.807018
aTNF	UC	120	0.806118
aTNF	UC	290	0.806118
aTNF	UC	750	0.805668
aTNF	UC	300	0.805218
aTNF	UC	260	0.804768
aTNF	UC	280	0.804768
aTNF	UC	10	0.803869
aTNF	UC	40	0.803869
aTNF	UC	250	0.803869
aTNF	UC	270	0.803869
aTNF	UC	240	0.802069
aTNF	UC	130	0.80072
aTNF	UC	210	0.80072
aTNF	UC	30	0.80027
aTNF	UC	230	0.79892
aTNF	UC	140	0.798021
aTNF	UC	180	0.798021
aTNF	UC	200	0.798021
aTNF	UC	220	0.798021
aTNF	UC	150	0.797571
aTNF	UC	190	0.797121
aTNF	UC	170	0.796671
aTNF	UC	160	0.794872
aTNF	UC	20	0.780477

## Sheet: Table S9
Table S9. The AUC of the VDZ response prediction models built by different number of top marker genes of OpiHi monocytes
treatment	disease	top_gene_num	AUC
VDZ	CD	840	0.626276
VDZ	CD	830	0.625
VDZ	CD	860	0.625
VDZ	CD	580	0.623724
VDZ	CD	800	0.623724
VDZ	CD	570	0.622449
VDZ	CD	600	0.622449
VDZ	CD	610	0.622449
VDZ	CD	810	0.622449
VDZ	CD	820	0.622449
VDZ	CD	900	0.622449
VDZ	CD	850	0.621173
VDZ	CD	890	0.621173
VDZ	CD	550	0.619898
VDZ	CD	560	0.619898
VDZ	CD	630	0.619898
VDZ	CD	790	0.619898
VDZ	CD	870	0.619898
VDZ	CD	880	0.619898
VDZ	CD	920	0.619898
VDZ	CD	590	0.618622
VDZ	CD	620	0.618622
VDZ	CD	640	0.618622
VDZ	CD	740	0.618622
VDZ	CD	770	0.618622
VDZ	CD	910	0.618622
VDZ	CD	540	0.617347
VDZ	CD	730	0.617347
VDZ	CD	760	0.617347
VDZ	CD	780	0.617347
VDZ	CD	750	0.616071
VDZ	CD	450	0.614796
VDZ	CD	460	0.614796
VDZ	CD	480	0.614796
VDZ	CD	530	0.614796
VDZ	CD	720	0.614796
VDZ	CD	470	0.61352
VDZ	CD	500	0.61352
VDZ	CD	690	0.61352
VDZ	CD	700	0.61352
VDZ	CD	490	0.612245
VDZ	CD	510	0.612245
VDZ	CD	520	0.612245
VDZ	CD	670	0.612245
VDZ	CD	710	0.612245
VDZ	CD	440	0.610969
VDZ	CD	660	0.610969
VDZ	CD	680	0.610969
VDZ	CD	650	0.609694
VDZ	CD	420	0.604592
VDZ	CD	430	0.603316
VDZ	CD	410	0.602041
VDZ	CD	400	0.598214
VDZ	CD	390	0.596939
VDZ	CD	380	0.595663
VDZ	CD	370	0.591837
VDZ	CD	340	0.58801
VDZ	CD	260	0.586735
VDZ	CD	360	0.586735
VDZ	CD	330	0.584184
VDZ	CD	110	0.584184
VDZ	CD	80	0.582908
VDZ	CD	230	0.582908
VDZ	CD	240	0.581633
VDZ	CD	350	0.581633
VDZ	CD	250	0.580357
VDZ	CD	90	0.579082
VDZ	CD	100	0.579082
VDZ	CD	120	0.579082
VDZ	CD	270	0.579082
VDZ	CD	280	0.576531
VDZ	CD	290	0.576531
VDZ	CD	320	0.576531
VDZ	CD	60	0.575255
VDZ	CD	170	0.575255
VDZ	CD	300	0.575255
VDZ	CD	310	0.575255
VDZ	CD	190	0.57398
VDZ	CD	130	0.57398
VDZ	CD	210	0.57398
VDZ	CD	70	0.572704
VDZ	CD	160	0.572704
VDZ	CD	140	0.571429
VDZ	CD	200	0.571429
VDZ	CD	180	0.570153
VDZ	CD	220	0.570153
VDZ	CD	50	0.568878
VDZ	CD	150	0.563776
VDZ	CD	10	0.529337
VDZ	CD	20	0.528061
VDZ	CD	30	0.445153
VDZ	CD	40	0.436224
VDZ	UC	10	0.571429
VDZ	UC	20	0.567669
VDZ	UC	330	0.56391
VDZ	UC	340	0.56391
VDZ	UC	350	0.56391
VDZ	UC	220	0.56015
VDZ	UC	230	0.56015
VDZ	UC	270	0.56015
VDZ	UC	290	0.56015
VDZ	UC	300	0.56015
VDZ	UC	310	0.56015
VDZ	UC	320	0.56015
VDZ	UC	180	0.556391
VDZ	UC	200	0.556391
VDZ	UC	240	0.556391
VDZ	UC	250	0.556391
VDZ	UC	260	0.556391
VDZ	UC	360	0.556391
VDZ	UC	370	0.556391
VDZ	UC	50	0.552632
VDZ	UC	210	0.552632
VDZ	UC	280	0.552632
VDZ	UC	60	0.548872
VDZ	UC	70	0.548872
VDZ	UC	80	0.548872
VDZ	UC	110	0.548872
VDZ	UC	170	0.548872
VDZ	UC	40	0.545113
VDZ	UC	380	0.545113
VDZ	UC	400	0.545113
VDZ	UC	410	0.545113
VDZ	UC	460	0.545113
VDZ	UC	470	0.545113
VDZ	UC	480	0.545113
VDZ	UC	490	0.545113
VDZ	UC	100	0.541353
VDZ	UC	120	0.541353
VDZ	UC	160	0.541353
VDZ	UC	390	0.541353
VDZ	UC	420	0.541353
VDZ	UC	430	0.541353
VDZ	UC	440	0.541353
VDZ	UC	450	0.541353
VDZ	UC	500	0.541353
VDZ	UC	510	0.541353
VDZ	UC	520	0.541353
VDZ	UC	530	0.541353
VDZ	UC	30	0.537594
VDZ	UC	90	0.537594
VDZ	UC	140	0.537594
VDZ	UC	150	0.537594
VDZ	UC	570	0.537594
VDZ	UC	590	0.537594
VDZ	UC	600	0.537594
VDZ	UC	610	0.537594
VDZ	UC	620	0.537594
VDZ	UC	630	0.537594
VDZ	UC	670	0.537594
VDZ	UC	190	0.533835
VDZ	UC	780	0.533835
VDZ	UC	850	0.533835
VDZ	UC	890	0.533835
VDZ	UC	540	0.533835
VDZ	UC	550	0.533835
VDZ	UC	560	0.533835
VDZ	UC	580	0.533835
VDZ	UC	640	0.533835
VDZ	UC	650	0.533835
VDZ	UC	660	0.533835
VDZ	UC	680	0.533835
VDZ	UC	690	0.533835
VDZ	UC	700	0.533835
VDZ	UC	710	0.533835
VDZ	UC	720	0.533835
VDZ	UC	130	0.530075
VDZ	UC	730	0.530075
VDZ	UC	740	0.530075
VDZ	UC	750	0.530075
VDZ	UC	760	0.530075
VDZ	UC	770	0.530075
VDZ	UC	790	0.530075
VDZ	UC	800	0.530075
VDZ	UC	810	0.530075
VDZ	UC	840	0.530075
VDZ	UC	860	0.530075
VDZ	UC	870	0.530075
VDZ	UC	900	0.530075
VDZ	UC	910	0.530075
VDZ	UC	920	0.530075
VDZ	UC	820	0.526316
VDZ	UC	830	0.526316
VDZ	UC	880	0.526316
